# Supplementary material for: L-Lactate Regulates the Expression of Synaptic Plasticity and Neuroprotection Genes in Cortical Neurons: A Transcriptome Analysis
Source: Front Mol Neurosci. 2018 Oct 10;11:375. doi: 10.3389/fnmol.2018.00375 (PMC6191511; doi:10.3389/fnmol.2018.00375)
Supplement: Supplementary file 2 [file Table_2.XLSX]

## Sheet: Lactate-1h-gene ontology
Gene ontology terms enriched for the list of genes differentially expressed in response to 1h L-lactate treatment (q<0.05)
	ONTOLOGY	ID	Description	GeneRatio	BgRatio	pvalue	p.adjust	qvalue	geneID	Count
GO:0035914	BP	GO:0035914	skeletal muscle cell differentiation	7/127	46/11366	6.86414e-07	0.00127055	0.0011315	Nr4a1/Fos/Atf3/Maff/Egr2/Egr1/Btg2	7
GO:0014706	BP	GO:0014706	striated muscle tissue development	12/127	241/11366	1.56601e-05	0.0106775	0.00950897	Nr4a1/Fos/Atf3/Maff/Egr2/Sik1/Egr1/Bdnf/Btg2/1190002N15Rik/Smad7/Kdm6b	12
GO:0043407	BP	GO:0043407	negative regulation of MAP kinase activity	6/127	50/11366	1.83669e-05	0.0106775	0.00950897	Dusp6/Spry4/Dusp10/Dusp4/Rgs2/Spry2	6
GO:0060537	BP	GO:0060537	muscle tissue development	12/127	254/11366	2.64032e-05	0.0106775	0.00950897	Nr4a1/Fos/Atf3/Maff/Egr2/Sik1/Egr1/Bdnf/Btg2/1190002N15Rik/Smad7/Kdm6b	12
GO:0001933	BP	GO:0001933	negative regulation of protein phosphorylation	13/127	299/11366	2.88427e-05	0.0106775	0.00950897	Atf3/Gadd45b/Per1/Trib1/Gadd45g/Dusp6/Spry4/Dusp10/Smad7/Dusp4/Rgs2/Spry2/Pard6a	13
GO:0043409	BP	GO:0043409	negative regulation of MAPK cascade	8/127	114/11366	3.98005e-05	0.0114201	0.0101702	Atf3/Per1/Dusp6/Spry4/Dusp10/Dusp4/Rgs2/Spry2	8
GO:0043405	BP	GO:0043405	regulation of MAP kinase activity	10/127	186/11366	4.31878e-05	0.0114201	0.0101702	Gadd45b/Trib1/Gadd45g/Dusp6/Spry4/Dusp10/Dusp4/Map3k11/Rgs2/Spry2	10
GO:0042326	BP	GO:0042326	negative regulation of phosphorylation	13/127	326/11366	7.03375e-05	0.0162743	0.0144932	Atf3/Gadd45b/Per1/Trib1/Gadd45g/Dusp6/Spry4/Dusp10/Smad7/Dusp4/Rgs2/Spry2/Pard6a	13
GO:0051348	BP	GO:0051348	negative regulation of transferase activity	10/127	202/11366	8.65157e-05	0.0174768	0.0155641	Gadd45b/Trib1/Gadd45g/Dusp6/Spry4/Dusp10/Smad7/Dusp4/Rgs2/Spry2	10
GO:0006469	BP	GO:0006469	negative regulation of protein kinase activity	9/127	165/11366	9.4418e-05	0.0174768	0.0155641	Gadd45b/Trib1/Gadd45g/Dusp6/Spry4/Dusp10/Dusp4/Rgs2/Spry2	9
GO:0033673	BP	GO:0033673	negative regulation of kinase activity	9/127	178/11366	0.000168211	0.0283053	0.0252075	Gadd45b/Trib1/Gadd45g/Dusp6/Spry4/Dusp10/Dusp4/Rgs2/Spry2	9
GO:0007519	BP	GO:0007519	skeletal muscle tissue development	7/127	108/11366	0.000201712	0.029304	0.0260969	Nr4a1/Fos/Atf3/Maff/Egr2/Egr1/Btg2	7
GO:0070373	BP	GO:0070373	negative regulation of ERK1 and ERK2 cascade	5/127	49/11366	0.000207022	0.029304	0.0260969	Atf3/Dusp6/Spry4/Dusp4/Spry2	5
GO:0060538	BP	GO:0060538	skeletal muscle organ development	7/127	112/11366	0.000252604	0.029304	0.0260969	Nr4a1/Fos/Atf3/Maff/Egr2/Egr1/Btg2	7
GO:0000188	BP	GO:0000188	inactivation of MAPK activity	3/127	12/11366	0.000278445	0.029304	0.0260969	Dusp6/Dusp10/Dusp4	3
GO:0048715	BP	GO:0048715	negative regulation of oligodendrocyte differentiation	3/127	12/11366	0.000278445	0.029304	0.0260969	Dusp10/Hes5/Hes1	3
GO:0071901	BP	GO:0071901	negative regulation of protein serine/threonine kinase activity	6/127	81/11366	0.000282887	0.029304	0.0260969	Dusp6/Spry4/Dusp10/Dusp4/Rgs2/Spry2	6
GO:1903706	BP	GO:1903706	regulation of hemopoiesis	9/127	191/11366	0.000284966	0.029304	0.0260969	Fos/Trib1/Tob2/Egr3/Dusp10/Smad7/Hes5/Zbtb7a/Hes1	9
GO:0045444	BP	GO:0045444	fat cell differentiation	8/127	154/11366	0.000325216	0.0303918	0.0270656	Nr4a1/Nr4a2/Egr2/Nr4a3/Dusp10/Rgs2/Lpin1/Hes1	8
GO:0071774	BP	GO:0071774	response to fibroblast growth factor	5/127	54/11366	0.000328383	0.0303918	0.0270656	Nr4a1/Ier2/Dusp6/Egr3/Spry2	5
GO:0043408	BP	GO:0043408	regulation of MAPK cascade	13/127	398/11366	0.000498986	0.0408984	0.0364223	Atf3/Gadd45b/Per1/Trib1/Gadd45g/Dusp6/Stk40/Spry4/Dusp10/Dusp4/Map3k11/Rgs2/Spry2	13
GO:0031398	BP	GO:0031398	positive regulation of protein ubiquitination	6/127	90/11366	0.000500136	0.0408984	0.0364223	Trib1/Smad7/Rassf1/Phf23/Dcun1d3/Arrdc3	6
GO:0043086	BP	GO:0043086	negative regulation of catalytic activity	13/127	400/11366	0.000523152	0.0408984	0.0364223	Nr4a1/Gadd45b/Trib1/Gadd45g/Siah2/Dusp6/Spry4/Dusp10/Gla/Smad7/Dusp4/Rgs2/Spry2	13
GO:0002521	BP	GO:0002521	leukocyte differentiation	10/127	255/11366	0.000567203	0.0408984	0.0364223	Fos/Junb/Trib1/Egr1/Gadd45g/Tob2/Egr3/Dusp10/Smad7/Zbtb7a	10
GO:1902105	BP	GO:1902105	regulation of leukocyte differentiation	7/127	128/11366	0.000568923	0.0408984	0.0364223	Fos/Trib1/Tob2/Egr3/Dusp10/Smad7/Zbtb7a	7
GO:0031400	BP	GO:0031400	negative regulation of protein modification process	13/127	404/11366	0.000574477	0.0408984	0.0364223	Atf3/Gadd45b/Per1/Trib1/Gadd45g/Dusp6/Spry4/Dusp10/Smad7/Dusp4/Rgs2/Spry2/Pard6a	13
GO:0072210	BP	GO:0072210	metanephric nephron development	3/127	16/11366	0.000685964	0.0445348	0.0396608	Egr1/Hes5/Hes1	3
GO:0007517	BP	GO:0007517	muscle organ development	9/127	217/11366	0.000721652	0.0445348	0.0396608	Nr4a1/Fos/Atf3/Maff/Egr2/Egr1/Bdnf/Btg2/Smad7	9
GO:0010563	BP	GO:0010563	negative regulation of phosphorus metabolic process	13/127	414/11366	0.000721795	0.0445348	0.0396608	Atf3/Gadd45b/Per1/Trib1/Gadd45g/Dusp6/Spry4/Dusp10/Smad7/Dusp4/Rgs2/Spry2/Pard6a	13
GO:0045936	BP	GO:0045936	negative regulation of phosphate metabolic process	13/127	414/11366	0.000721795	0.0445348	0.0396608	Atf3/Gadd45b/Per1/Trib1/Gadd45g/Dusp6/Spry4/Dusp10/Smad7/Dusp4/Rgs2/Spry2/Pard6a	13
GO:0000982	MF	GO:0000982	transcription factor activity, RNA polymerase II core promoter proximal region sequence-specific binding	17/128	220/11323	3.9516e-10	4.66182e-08	4.06474e-08	Fosb/Nr4a1/Fos/Atf3/Nr4a2/Junb/Npas4/Egr2/Nfil3/Nr4a3/Egr1/Btg2/Hes5/Atf4/Klf16/Zbtb7a/Hes1	17
GO:0000981	MF	GO:0000981	RNA polymerase II transcription factor activity, sequence-specific DNA binding	22/128	391/11323	4.00156e-10	4.66182e-08	4.06474e-08	Fosb/Nr4a1/Fos/Atf3/Nr4a2/Junb/Npas4/Egr2/Csrnp1/Nfil3/Fosl2/Nr4a3/Egr1/Erf/Btg2/Hes5/Sp8/Atf4/Klf16/Zbtb7a/Hes1/Zfp518a	22
GO:0000977	MF	GO:0000977	RNA polymerase II regulatory region sequence-specific DNA binding	16/128	340/11323	1.35316e-06	9.36967e-05	8.16962e-05	Fosb/Fos/Atf3/Nr4a2/Junb/Npas4/Egr4/Egr2/Nfil3/Per1/Fosl2/Nr4a3/Egr1/Atf4/Klf16/Zbtb7a	16
GO:0001012	MF	GO:0001012	RNA polymerase II regulatory region DNA binding	16/128	345/11323	1.63851e-06	9.36967e-05	8.16962e-05	Fosb/Fos/Atf3/Nr4a2/Junb/Npas4/Egr4/Egr2/Nfil3/Per1/Fosl2/Nr4a3/Egr1/Atf4/Klf16/Zbtb7a	16
GO:0001228	MF	GO:0001228	transcriptional activator activity, RNA polymerase II transcription regulatory region sequence-specific binding	12/128	195/11323	2.01066e-06	9.36967e-05	8.16962e-05	Fosb/Nr4a1/Fos/Nr4a2/Junb/Npas4/Egr2/Csrnp1/Fosl2/Nr4a3/Egr1/Atf4	12
GO:0017017	MF	GO:0017017	MAP kinase tyrosine/serine/threonine phosphatase activity	4/128	10/11323	3.1044e-06	0.000120554	0.000105114	Dusp6/Dusp10/Dusp14/Dusp4	4
GO:0033549	MF	GO:0033549	MAP kinase phosphatase activity	4/128	11/11323	4.83566e-06	0.000149652	0.000130485	Dusp6/Dusp10/Dusp14/Dusp4	4
GO:0000978	MF	GO:0000978	RNA polymerase II core promoter proximal region sequence-specific DNA binding	12/128	215/11323	5.54004e-06	0.000149652	0.000130485	Fosb/Fos/Atf3/Nr4a2/Junb/Npas4/Egr2/Per1/Nr4a3/Atf4/Klf16/Zbtb7a	12
GO:0001077	MF	GO:0001077	transcriptional activator activity, RNA polymerase II core promoter proximal region sequence-specific binding	10/128	146/11323	5.78056e-06	0.000149652	0.000130485	Fosb/Nr4a1/Fos/Nr4a2/Junb/Npas4/Egr2/Nr4a3/Egr1/Atf4	10
GO:0000987	MF	GO:0000987	core promoter proximal region sequence-specific DNA binding	12/128	221/11323	7.3425e-06	0.000162853	0.000141995	Fosb/Fos/Atf3/Nr4a2/Junb/Npas4/Egr2/Per1/Nr4a3/Atf4/Klf16/Zbtb7a	12
GO:0001159	MF	GO:0001159	core promoter proximal region DNA binding	12/128	222/11323	7.68836e-06	0.000162853	0.000141995	Fosb/Fos/Atf3/Nr4a2/Junb/Npas4/Egr2/Per1/Nr4a3/Atf4/Klf16/Zbtb7a	12
GO:0000976	MF	GO:0000976	transcription regulatory region sequence-specific DNA binding	16/128	397/11323	9.89805e-06	0.000192187	0.000167572	Fosb/Fos/Atf3/Nr4a2/Junb/Npas4/Egr4/Egr2/Nfil3/Per1/Fosl2/Nr4a3/Egr1/Atf4/Klf16/Zbtb7a	16
GO:1990837	MF	GO:1990837	sequence-specific double-stranded DNA binding	16/128	425/11323	2.30243e-05	0.000412665	0.000359812	Fosb/Fos/Atf3/Nr4a2/Junb/Npas4/Egr4/Egr2/Nfil3/Per1/Fosl2/Nr4a3/Egr1/Atf4/Klf16/Zbtb7a	16
GO:0001078	MF	GO:0001078	transcriptional repressor activity, RNA polymerase II core promoter proximal region sequence-specific binding	7/128	80/11323	3.20524e-05	0.000533444	0.000465122	Atf3/Nfil3/Btg2/Hes5/Klf16/Zbtb7a/Hes1	7
GO:0003690	MF	GO:0003690	double-stranded DNA binding	17/128	490/11323	3.56478e-05	0.000553729	0.000482808	Fosb/Fos/Atf3/Nr4a2/Junb/Npas4/Egr4/Egr2/Nfil3/Per1/Fosl2/Nr4a3/Egr1/Hes5/Atf4/Klf16/Zbtb7a	17
GO:0008134	MF	GO:0008134	transcription factor binding	16/128	447/11323	4.24622e-05	0.000618355	0.000539158	Nr4a1/Fos/Junb/Egr2/Per1/Nr4a3/Trib1/Sik1/Egr1/Arid5a/Tob2/Hes5/Atf4/Lpin1/Hes1/Bbs10	16
GO:0001227	MF	GO:0001227	transcriptional repressor activity, RNA polymerase II transcription regulatory region sequence-specific binding	7/128	115/11323	0.000318942	0.00437139	0.00381151	Atf3/Nfil3/Btg2/Hes5/Klf16/Zbtb7a/Hes1	7
GO:0008138	MF	GO:0008138	protein tyrosine/serine/threonine phosphatase activity	4/128	32/11323	0.000438424	0.00567515	0.00494829	Dusp6/Dusp10/Dusp14/Dusp4	4
GO:0001046	MF	GO:0001046	core promoter sequence-specific DNA binding	6/128	89/11323	0.00050099	0.00614372	0.00535684	Fos/Nr4a2/Nfil3/Nr4a3/Egr1/Atf4	6
GO:0035259	MF	GO:0035259	glucocorticoid receptor binding	3/128	19/11323	0.00119775	0.0139538	0.0121666	Nr4a1/Nr4a2/Nr4a3	3
GO:0000979	MF	GO:0000979	RNA polymerase II core promoter sequence-specific DNA binding	4/128	48/11323	0.00206386	0.0228991	0.0199662	Fos/Nr4a2/Nfil3/Egr1	4
GO:0035035	MF	GO:0035035	histone acetyltransferase binding	3/128	25/11323	0.00270582	0.0282741	0.0246528	Nr4a3/Egr1/Zbtb7a	3
GO:0001047	MF	GO:0001047	core promoter binding	6/128	125/11323	0.0029087	0.0282741	0.0246528	Fos/Nr4a2/Nfil3/Nr4a3/Egr1/Atf4	6
GO:0004879	MF	GO:0004879	RNA polymerase II transcription factor activity, ligand-activated sequence-specific DNA binding	3/128	26/11323	0.0030337	0.0282741	0.0246528	Nr4a1/Nr4a2/Nr4a3	3
GO:0098531	MF	GO:0098531	transcription factor activity, direct ligand regulated sequence-specific DNA binding	3/128	26/11323	0.0030337	0.0282741	0.0246528	Nr4a1/Nr4a2/Nr4a3	3
GO:0001085	MF	GO:0001085	RNA polymerase II transcription factor binding	5/128	93/11323	0.00401273	0.0359602	0.0313545	Fos/Egr2/Atf4/Lpin1/Bbs10	5
GO:0003707	MF	GO:0003707	steroid hormone receptor activity	3/128	32/11323	0.0055092	0.0475424	0.0414533	Nr4a1/Nr4a2/Nr4a3	3

## Sheet: Lactate-1h-KEGG enrichment
KEGG pathway enriched for the list of genes differentially expressed in response to 1h L-lactate treatment
	ID	Description	GeneRatio	BgRatio	pvalue	p.adjust	qvalue	geneID (Entrez ID)	Count
mmu04010	mmu04010	MAPK signaling pathway	10/47	194/4392	2.77901e-05	0.00325144	0.00292527	15370/14281/17873/12064/23882/67603/63953/319520/26403/11911	10

## Sheet: Lactate-6h-gene ontology
Gene ontology terms enriched for the list of genes differentially expressed in response to 6h L-lactate treatment (q<0.05)
	ONTOLOGY	ID	Description	GeneRatio	BgRatio	pvalue	p.adjust	qvalue	geneID	Count
GO:0004872	MF	GO:0004872	receptor activity	38/453	436/11556	3.13034e-06	0.000917189	0.000848486	Gpr3/Tfrc/Gpr26/Htr5a/Kcnh7/Ephb6/Met/Kcnj4/Cckbr/Drd1/Kcnk1/Epha10/Ramp3/Hcn1/Hcrtr2/Gfra2/Lrp5/Sstr1/Htr7/Gpr153/Kcnh1/Gpr61/Notch3/Adgrg1/Scarb1/Fzd9/Igf2r/Rtn4rl1/Gabrb1/Ldlr/Nr2e1/Nr1d2/Csf2ra/P2ry1/Cxcr4/Tacr1/Cd55/Ghr	38
GO:0060089	MF	GO:0060089	molecular transducer activity	38/453	436/11556	3.13034e-06	0.000917189	0.000848486	Gpr3/Tfrc/Gpr26/Htr5a/Kcnh7/Ephb6/Met/Kcnj4/Cckbr/Drd1/Kcnk1/Epha10/Ramp3/Hcn1/Hcrtr2/Gfra2/Lrp5/Sstr1/Htr7/Gpr153/Kcnh1/Gpr61/Notch3/Adgrg1/Scarb1/Fzd9/Igf2r/Rtn4rl1/Gabrb1/Ldlr/Nr2e1/Nr1d2/Csf2ra/P2ry1/Cxcr4/Tacr1/Cd55/Ghr	38
GO:0001968	MF	GO:0001968	fibronectin binding	6/453	15/11556	1.29946e-05	0.00253828	0.00234815	Vegfa/Itgav/Itga3/Mfap2/Igfbp3/Thbs1	6
GO:0022843	MF	GO:0022843	voltage-gated cation channel activity	13/453	88/11556	3.56151e-05	0.00521761	0.00482678	Kcng1/Kcns1/Kcnh7/Cacng5/Kcnab3/Kcnj4/Kcnk1/Itgav/Hcn1/Kcnh1/Kcna6/Cacna1i/Cacnb4	13
GO:0005244	MF	GO:0005244	voltage-gated ion channel activity	15/453	120/11556	6.79318e-05	0.00619208	0.00572826	Kcng1/Kcns1/Kcnh7/Cacng5/Kcnab3/Kcnj4/Kcnk1/Itgav/Hcn1/Scn1a/Kcnh1/Kcna6/Clcn6/Cacna1i/Cacnb4	15
GO:0022832	MF	GO:0022832	voltage-gated channel activity	15/453	120/11556	6.79318e-05	0.00619208	0.00572826	Kcng1/Kcns1/Kcnh7/Cacng5/Kcnab3/Kcnj4/Kcnk1/Itgav/Hcn1/Scn1a/Kcnh1/Kcna6/Clcn6/Cacna1i/Cacnb4	15
GO:0099600	MF	GO:0099600	transmembrane receptor activity	28/453	324/11556	7.39669e-05	0.00619208	0.00572826	Gpr3/Gpr26/Htr5a/Kcnh7/Ephb6/Met/Kcnj4/Cckbr/Drd1/Kcnk1/Epha10/Hcn1/Hcrtr2/Gfra2/Lrp5/Sstr1/Htr7/Gpr153/Gpr61/Adgrg1/Fzd9/Igf2r/Gabrb1/Csf2ra/P2ry1/Cxcr4/Tacr1/Ghr	28
GO:0038023	MF	GO:0038023	signaling receptor activity	29/453	357/11556	0.000164136	0.0120229	0.0111224	Gpr3/Gpr26/Htr5a/Ephb6/Met/Cckbr/Drd1/Epha10/Ramp3/Hcrtr2/Gfra2/Lrp5/Sstr1/Htr7/Gpr153/Kcnh1/Gpr61/Adgrg1/Scarb1/Fzd9/Igf2r/Gabrb1/Nr2e1/Nr1d2/Csf2ra/P2ry1/Cxcr4/Tacr1/Ghr	29
GO:0004930	MF	GO:0004930	G-protein coupled receptor activity	16/453	146/11556	0.000190704	0.012417	0.0114869	Gpr3/Gpr26/Htr5a/Cckbr/Drd1/Hcrtr2/Sstr1/Htr7/Gpr153/Gpr61/Adgrg1/Fzd9/Igf2r/P2ry1/Cxcr4/Tacr1	16
GO:0005249	MF	GO:0005249	voltage-gated potassium channel activity	9/453	57/11556	0.000340173	0.0199341	0.018441	Kcng1/Kcns1/Kcnh7/Kcnab3/Kcnj4/Kcnk1/Hcn1/Kcnh1/Kcna6	9
GO:0050840	MF	GO:0050840	extracellular matrix binding	6/453	29/11556	0.000772944	0.0411768	0.0380924	Vegfa/Olfml2b/Itgav/Itga3/Adgrg1/Thbs1	6
GO:0005251	MF	GO:0005251	delayed rectifier potassium channel activity	4/453	12/11556	0.000897388	0.0418708	0.0387344	Kcng1/Kcns1/Kcnh1/Kcna6	4
GO:0004888	MF	GO:0004888	transmembrane signaling receptor activity	24/453	305/11556	0.000928874	0.0418708	0.0387344	Gpr3/Gpr26/Htr5a/Ephb6/Met/Cckbr/Drd1/Epha10/Hcrtr2/Gfra2/Lrp5/Sstr1/Htr7/Gpr153/Gpr61/Adgrg1/Fzd9/Igf2r/Gabrb1/Csf2ra/P2ry1/Cxcr4/Tacr1/Ghr	24
