# Supplementary material for: L-Lactate Regulates the Expression of Synaptic Plasticity and Neuroprotection Genes in Cortical Neurons: A Transcriptome Analysis
Source: Front Mol Neurosci. 2018 Oct 10;11:375. doi: 10.3389/fnmol.2018.00375 (PMC6191511; doi:10.3389/fnmol.2018.00375)
Supplement: Supplementary file 3 [file Table_3.XLSX]

## Sheet: Single site analysis
Transcription factor motifs (from the JASPAR database) with enriched binding sites in the promoter regions of genes modulated by L-lactate treatment after 1h (q<0.1)
TF	JASPAR ID	Class	Family	Tax Group	IC	GC Content	Target gene hits	Target gene non-hits	Background gene hits	Background gene non-hits	Target TFBS hits	Target TFBS nucleotide rate	Background TFBS hits	Background TFBS nucleotide rate	Z-score	Fisher score
CREB1	MA0018.2	Zipper-Type	Leucine Zipper	vertebrates	10.139	0.523	60	68	3221	7958	112	0.00889	4840	0.00577	13.063	11.246
NFKB1	MA0105.1	Ig-fold	Rel	vertebrates	15.627	0.758	30	98	1158	10021	42	0.00458	1488	0.00244	13.776	10.942
SRF	MA0083.1	Other Alpha-Helix	MADS	vertebrates	17.965	0.466	11	117	201	10978	15	0.00179	212	0.000379	22.866	10.492
Egr1	MA0162.1	Zinc-coordinating	BetaBetaAlpha-zinc finger	vertebrates	14.456	0.739	50	78	2673	8506	94	0.0103	3966	0.0065	14.832	9.12
Arnt::Ahr	MA0006.1	Zipper-Type	Helix-Loop-Helix	vertebrates	9.532	0.715	89	39	5976	5203	312	0.0186	17490	0.0156	7.508	8.708
Mycn	MA0104.2	Zipper-Type	Helix-Loop-Helix	vertebrates	11.104	0.699	58	70	3450	7729	117	0.0116	5812	0.00866	10.089	7.714
HIF1A::ARNT	MA0259.1	Zipper-Type	Helix-Loop-Helix	vertebrates	9.74	0.657	74	54	4930	6249	248	0.0197	11610	0.0138	15.876	6.623
REL	MA0101.1	Ig-fold	Rel	vertebrates	10.515	0.559	59	69	3701	7478	116	0.0115	6411	0.00955	6.374	6.423
E2F1	MA0024.1	Winged Helix-Turn-Helix	E2F	vertebrates	13.838	0.625	51	77	3080	8099	90	0.00714	4869	0.0058	5.581	6.284
FOXF2	MA0030.1	Winged Helix-Turn-Helix	Forkhead	vertebrates	14.824	0.334	21	107	918	10261	22	0.00305	1077	0.00225	5.395	6.264
STAT1	MA0137.2	Ig-fold	Stat	vertebrates	13.119	0.452	33	95	1740	9439	39	0.0058	2145	0.00479	4.622	6.169
Klf4	MA0039.2	Zinc-coordinating	BetaBetaAlpha-zinc finger	vertebrates	12.618	0.771	91	37	6535	4644	464	0.046	24695	0.0368	15.582	6.111
Myc	MA0147.1	Zipper-Type	Helix-Loop-Helix	vertebrates	11.157	0.686	53	75	3280	7899	109	0.0108	5341	0.00795	10.192	5.982
NF-kappaB	MA0061.1	Ig-fold	Rel	vertebrates	13.345	0.621	46	82	2785	8394	78	0.00774	4255	0.00634	5.578	5.577
Myf	MA0055.1	Zipper-Type	Helix-Loop-Helix	vertebrates	15.914	0.609	57	71	3671	7508	95	0.0113	6484	0.0116	-0.85	5.519
ELK4	MA0076.1	Winged Helix-Turn-Helix	Ets	vertebrates	14.123	0.583	39	89	2294	8885	53	0.00473	2981	0.004	3.676	5.231
Arnt	MA0004.1	Zipper-Type	Helix-Loop-Helix	vertebrates	10.992	0.642	46	82	2851	8328	97	0.00577	4440	0.00397	9.091	5.115
PPARG::RXRA	MA0065.2	Zinc-coordinating	Hormone-nuclear Receptor	vertebrates	11.663	0.547	32	96	1803	9376	41	0.0061	2400	0.00536	3.188	4.984
USF1	MA0093.1	Zipper-Type	Helix-Loop-Helix	vertebrates	11.29	0.643	53	75	3455	7724	103	0.00715	5695	0.00594	4.996	4.828
SP1	MA0079.2	Zinc-coordinating	BetaBetaAlpha-zinc finger	vertebrates	11.129	0.82	82	46	5945	5234	448	0.0444	21737	0.0324	21.627	4.752
MZF1_5-13	MA0057.1	Zinc-coordinating	BetaBetaAlpha-zinc finger	vertebrates	9.4	0.588	80	48	5770	5409	401	0.0398	18644	0.0278	23.19	4.731
Sox5	MA0087.1	Other Alpha-Helix	High Mobility Group	vertebrates	10.831	0.199	65	63	4511	6668	142	0.00986	11354	0.0118	-5.823	4.488
CEBPA	MA0102.2	Zipper-Type	Leucine Zipper	vertebrates	8.712	0.358	63	65	4345	6834	139	0.0124	9347	0.0125	-0.36	4.471
GABPA	MA0062.2	Winged Helix-Turn-Helix	Ets	vertebrates	13.335	0.647	57	71	3866	7313	134	0.0146	6408	0.0105	12.824	4.345
NFATC2	MA0152.1	Ig-fold	Rel	vertebrates	9.859	0.346	81	47	5938	5241	269	0.0187	17758	0.0185	0.371	4.315
Zfp423	MA0116.1	Zinc-coordinating	BetaBetaAlpha-zinc finger	vertebrates	17.925	0.679	31	97	1833	9346	41	0.0061	2424	0.00541	2.94	4.186
RREB1	MA0073.1	Zinc-coordinating	BetaBetaAlpha-zinc finger	vertebrates	22.278	0.623	11	117	451	10728	11	0.00218	493	0.00147	5.875	4.159
NFYA	MA0060.1	Other Alpha-Helix	NFY CCAAT-binding	vertebrates	12.925	0.523	35	93	2143	9036	53	0.00841	3020	0.0072	4.542	4.138
HNF4A	MA0114.1	Zinc-coordinating	Hormone-nuclear Receptor	vertebrates	9.617	0.522	31	97	1844	9335	36	0.00464	2386	0.00462	0.08	4.107
RELA	MA0107.1	Ig-fold	Rel	vertebrates	14.757	0.567	35	93	2148	9031	51	0.00506	2880	0.00429	3.712	4.105
EBF1	MA0154.1	Zipper-Type	Helix-Loop-Helix	vertebrates	11.564	0.648	61	67	4255	6924	139	0.0138	8856	0.0132	1.647	4.051
Myb	MA0100.1	Helix-Turn-Helix	Myb	vertebrates	9.883	0.591	76	52	5553	5626	226	0.0179	14073	0.0168	2.868	4.02
CTCF	MA0139.1	Zinc-coordinating	BetaBetaAlpha-zinc finger	vertebrates	17.205	0.645	18	110	923	10256	21	0.00396	1008	0.00285	6.549	3.962
AP1	MA0099.2	Zipper-Type	Leucine Zipper	vertebrates	9.193	0.405	88	40	6642	4537	326	0.0226	21986	0.0229	-0.621	3.956
INSM1	MA0155.1	Zinc-coordinating	BetaBetaAlpha-zinc finger	vertebrates	14.862	0.667	41	87	2651	8528	79	0.0094	4092	0.00731	7.767	3.883
MZF1_1-4	MA0056.1	Zinc-coordinating	BetaBetaAlpha-zinc finger	vertebrates	8.586	0.725	98	30	7633	3546	886	0.0527	45958	0.0411	18.644	3.652
Stat3	MA0144.1	Ig-fold	Stat	vertebrates	13.601	0.505	48	80	3256	7923	91	0.00902	5131	0.00764	5.027	3.645
TBP	MA0108.2	Beta-sheet	TATA-binding	vertebrates	10.086	0.377	48	80	3267	7912	88	0.0131	5735	0.0128	0.776	3.588
MAX	MA0058.1	Zipper-Type	Helix-Loop-Helix	vertebrates	12.685	0.571	41	87	2735	8444	67	0.00664	3937	0.00586	3.23	3.409
TEAD1	MA0090.1	Helix-Turn-Helix	Homeo	vertebrates	15.678	0.507	24	104	1421	9758	31	0.00369	1755	0.00314	3.112	3.399
ELK1	MA0028.1	Winged Helix-Turn-Helix	Ets	vertebrates	8.812	0.568	78	50	5868	5311	262	0.026	14397	0.0214	9.949	3.37
SRY	MA0084.1	Other Alpha-Helix	High Mobility Group	vertebrates	9.193	0.238	74	54	5519	5660	235	0.021	16764	0.0225	-3.211	3.354
MIZF	MA0131.1	Zinc-coordinating	BetaBetaAlpha-zinc finger	vertebrates	13.197	0.61	14	114	714	10465	16	0.00159	783	0.00117	3.868	3.332
FEV	MA0156.1	Winged Helix-Turn-Helix	Ets	vertebrates	12.121	0.442	81	47	6151	5028	253	0.0201	16912	0.0201	-0.182	3.299
Sox17	MA0078.1	Other Alpha-Helix	High Mobility Group	vertebrates	10.502	0.384	71	57	5274	5905	174	0.0155	12775	0.0171	-3.908	3.278
SPI1	MA0080.2	Winged Helix-Turn-Helix	Ets	vertebrates	9.64	0.435	85	43	6529	4650	332	0.023	20333	0.0212	4.071	3.216
FOXA1	MA0148.1	Winged Helix-Turn-Helix	Forkhead	vertebrates	12.533	0.332	64	64	4697	6482	145	0.0158	11042	0.0181	-5.421	3.158
Ddit3::Cebpa	MA0019.1	Zipper-Type	Leucine Zipper	vertebrates	11.652	0.483	25	103	1533	9646	30	0.00357	1935	0.00346	0.581	3.145
ZEB1	MA0103.1	Zinc-coordinating	BetaBetaAlpha-zinc finger	vertebrates	8.305	0.557	100	28	7938	3241	618	0.0368	39777	0.0355	2.104	3.103
HLF	MA0043.1	Zipper-Type	Leucine Zipper	vertebrates	11.147	0.394	24	104	1466	9713	32	0.00381	1854	0.00331	2.708	3.09
Gfi	MA0038.1	Zinc-coordinating	BetaBetaAlpha-zinc finger	vertebrates	9.47	0.391	66	62	4921	6258	149	0.0148	11692	0.0174	-6.409	2.936
Foxa2	MA0047.2	Winged Helix-Turn-Helix	Forkhead	vertebrates	13.268	0.315	52	76	3741	7438	90	0.0107	7291	0.013	-6.507	2.9
Tal1::Gata1	MA0140.1	Zipper-Type	Helix-Loop-Helix	vertebrates	11.297	0.451	25	103	1578	9601	26	0.00464	1989	0.00533	-3.032	2.862
SPIB	MA0081.1	Winged Helix-Turn-Helix	Ets	vertebrates	9.06	0.466	95	33	7555	3624	570	0.0396	35566	0.0371	4.184	2.739
Foxd3	MA0041.1	Winged Helix-Turn-Helix	Forkhead	vertebrates	12.945	0.223	49	79	3553	7626	98	0.0117	7284	0.013	-3.807	2.633
Tcfcp2l1	MA0145.1	Other	CP2	vertebrates	11.65	0.609	55	73	4074	7105	144	0.02	7789	0.0162	9.419	2.563
Foxq1	MA0040.1	Winged Helix-Turn-Helix	Forkhead	vertebrates	14.07	0.202	31	97	2103	9076	43	0.00469	3247	0.00532	-2.764	2.553
PBX1	MA0070.1	Helix-Turn-Helix	Homeo	vertebrates	14.641	0.31	14	114	812	10367	18	0.00214	981	0.00175	2.915	2.481
NR4A2	MA0160.1	Zinc-coordinating	Hormone-nuclear Receptor	vertebrates	10.165	0.491	70	58	5404	5775	169	0.0134	13010	0.0155	-5.389	2.406
NR2F1	MA0017.1	Zinc-coordinating	Hormone-nuclear Receptor	vertebrates	15.924	0.478	15	113	903	10276	17	0.00236	1033	0.00215	1.381	2.353
ARID3A	MA0151.1	Helix-Turn-Helix	Arid	vertebrates	9.896	0.062	78	50	6126	5053	296	0.0176	24828	0.0222	-9.866	2.337
ZNF354C	MA0130.1	Zinc-coordinating	BetaBetaAlpha-zinc finger	vertebrates	8.958	0.615	98	30	7967	3212	756	0.045	47424	0.0424	4.107	2.207
FOXO3	MA0157.1	Winged Helix-Turn-Helix	Forkhead	vertebrates	11.734	0.298	64	64	4966	6213	157	0.0125	12154	0.0145	-5.393	2.116
NKX3-1	MA0124.1	Helix-Turn-Helix	Homeo	vertebrates	11.127	0.179	57	71	4386	6793	122	0.00847	10539	0.011	-7.683	2.042
SOX9	MA0077.1	Other Alpha-Helix	High Mobility Group	vertebrates	9.079	0.358	52	76	3976	7203	111	0.00991	7868	0.0105	-1.999	1.988
ELF5	MA0136.1	Winged Helix-Turn-Helix	Ets	vertebrates	8.693	0.429	86	42	6942	4237	378	0.0337	24180	0.0324	2.377	1.982
Spz1	MA0111.1	Other	Other	vertebrates	11.907	0.538	29	99	2085	9094	44	0.0048	2821	0.00462	0.814	1.904
Pou5f1	MA0142.1	Helix-Turn-Helix	Homeo	vertebrates	14.808	0.308	11	117	677	10502	12	0.00179	809	0.00181	-0.202	1.859
Nkx3-2	MA0122.1	Helix-Turn-Helix	Homeo	vertebrates	8.542	0.463	79	49	6365	4814	276	0.0246	19527	0.0262	-3.067	1.836
RXR::RAR_DR5	MA0159.1	Zinc-coordinating	Hormone-nuclear Receptor	vertebrates	16.004	0.535	6	122	319	10860	6	0.00101	336	0.000851	1.699	1.813
IRF1	MA0050.1	Winged Helix-Turn-Helix	IRF	vertebrates	16.008	0.383	23	105	1625	9554	34	0.00405	2152	0.00385	1.003	1.798
Zfx	MA0146.1	Zinc-coordinating	BetaBetaAlpha-zinc finger	vertebrates	13.077	0.749	54	74	4240	6939	144	0.02	8772	0.0183	4.028	1.688
Ar	MA0007.1	Zinc-coordinating	Hormone-nuclear Receptor	vertebrates	15.703	0.498	3	125	133	11046	6	0.00131	137	0.000449	12.822	1.611
YY1	MA0095.1	Zinc-coordinating	BetaBetaAlpha-zinc finger	vertebrates	8.101	0.51	90	38	7446	3733	457	0.0272	33505	0.0299	-5.123	1.533
Nr2e3	MA0164.1	Zinc-coordinating	Hormone-nuclear Receptor	vertebrates	12.028	0.373	24	104	1776	9403	30	0.00208	2397	0.0025	-2.678	1.512
PLAG1	MA0163.1	Zinc-coordinating	BetaBetaAlpha-zinc finger	vertebrates	19.352	0.798	8	120	516	10663	9	0.00125	567	0.00118	0.577	1.418
Sox2	MA0143.1	Other Alpha-Helix	High Mobility Group	vertebrates	12.951	0.361	9	119	597	10582	10	0.00149	664	0.00148	-0.005	1.395
Gata1	MA0035.2	Zinc-coordinating	GATA	vertebrates	10.878	0.373	64	64	5210	5969	172	0.0188	13425	0.022	-7.001	1.39
FOXD1	MA0031.1	Winged Helix-Turn-Helix	Forkhead	vertebrates	11.926	0.275	57	71	4622	6557	145	0.0115	10875	0.013	-4.091	1.343
NFIL3	MA0025.1	Zipper-Type	Leucine Zipper	vertebrates	14.139	0.265	22	106	1678	9501	28	0.00305	2375	0.00389	-4.29	1.27
HNF1B	MA0153.1	Helix-Turn-Helix	Homeo	vertebrates	16.821	0.222	12	116	865	10314	17	0.00202	1045	0.00187	1.108	1.24
Pdx1	MA0132.1	Helix-Turn-Helix	Homeo	vertebrates	9.04	0.194	70	58	5803	5376	298	0.0177	22046	0.0197	-4.505	1.217
TLX1::NFIC	MA0119.1	Helix-Turn-Helix::Other	Homeo::Nuclear Factor I-CCAAT-binding	vertebrates	19.665	0.598	4	124	250	10929	4	0.000555	264	0.00055	0	1.126
NFE2L2	MA0150.1	Zipper-Type	Leucine Zipper	vertebrates	14.394	0.486	20	108	1560	9619	23	0.00251	1931	0.00316	-3.727	1.107
Pax6	MA0069.1	Helix-Turn-Helix	Homeo	vertebrates	13.798	0.432	4	124	253	10926	4	0.000555	262	0.000546	0.057	1.102
Hand1::Tcfe2a	MA0092.1	Zipper-Type	Helix-Loop-Helix	vertebrates	10.144	0.507	60	68	4991	6188	156	0.0155	11404	0.017	-3.728	1.084
RUNX1	MA0002.2	Ig-fold	Runt	vertebrates	10.401	0.502	63	65	5289	5890	162	0.0177	12594	0.0206	-6.619	1.004
Nkx2-5	MA0063.1	Helix-Turn-Helix	Homeo	vertebrates	8.27	0.218	81	47	6871	4308	374	0.026	31012	0.0323	-11.436	0.985
Prrx2	MA0075.1	Helix-Turn-Helix	Homeo	vertebrates	9.063	0.027	64	64	5403	5776	232	0.0115	18649	0.0139	-6.477	0.95
RXRA::VDR	MA0074.1	Zinc-coordinating	Hormone-nuclear Receptor	vertebrates	20.451	0.527	2	126	116	11063	2	0.000298	116	0.000259	0.66	0.949
TAL1::TCF3	MA0091.1	Zipper-Type	Helix-Loop-Helix	vertebrates	14.07	0.453	25	103	2038	9141	35	0.00417	2693	0.00481	-2.993	0.948
MEF2A	MA0052.1	Other Alpha-Helix	MADS	vertebrates	15.709	0.179	22	106	1789	9390	32	0.00317	2498	0.00372	-2.876	0.93
HOXA5	MA0158.1	Helix-Turn-Helix	Homeo	vertebrates	8.759	0.315	87	41	7426	3753	461	0.0366	34205	0.0407	-6.714	0.926
NR3C1	MA0113.1	Zinc-coordinating	Hormone-nuclear Receptor	vertebrates	14.749	0.432	7	121	534	10645	9	0.00161	587	0.00157	0.226	0.881
EWSR1-FLI1	MA0149.1	Winged Helix-Turn-Helix	Ets	vertebrates	32.871	0.554	1	127	51	11128	1	0.000179	51	0.000137	1.001	0.804
znf143	MA0088.1	Zinc-coordinating	BetaBetaAlpha-zinc finger	vertebrates	17.541	0.53	6	122	473	10706	7	0.00139	505	0.0015	-0.988	0.777
Nobox	MA0125.1	Helix-Turn-Helix	Homeo	vertebrates	9.573	0.26	55	73	4724	6455	158	0.0125	12692	0.0151	-6.74	0.756
ESR2	MA0258.1	Zinc-coordinating	Hormone-nuclear Receptor	vertebrates	13.618	0.546	7	121	570	10609	7	0.00125	611	0.00164	-3.088	0.732
FOXI1	MA0042.1	Winged Helix-Turn-Helix	Forkhead	vertebrates	13.183	0.263	43	85	3802	7377	102	0.0121	7950	0.0142	-5.563	0.557
REST	MA0138.2	Zinc-coordinating	BetaBetaAlpha-zinc finger	vertebrates	23.134	0.596	1	127	81	11098	1	0.000208	85	0.000266	-1.218	0.497
ESR1	MA0112.2	Zinc-coordinating	Hormone-nuclear Receptor	vertebrates	13.563	0.594	1	127	83	11096	1	0.000198	83	0.000247	-1.087	0.483
IRF2	MA0051.1	Winged Helix-Turn-Helix	IRF	vertebrates	21.134	0.412	2	126	186	10993	2	0.000357	191	0.000512	-2.245	0.459
T	MA0009.1	Beta-Hairpin-Ribbon	T	vertebrates	17.863	0.452	4	124	381	10798	6	0.000655	406	0.000665	-0.191	0.448
MYC::MAX	MA0059.1	Zipper-Type	Helix-Loop-Helix	vertebrates	14.237	0.602	12	116	1135	10044	14	0.00153	1305	0.00214	-4.231	0.42
Pax5	MA0014.1	Helix-Turn-Helix	Homeo	vertebrates	12.432	0.575	4	124	405	10774	4	0.000793	427	0.00127	-4.307	0.378
Lhx3	MA0135.1	Helix-Turn-Helix	Homeo	vertebrates	16.354	0.131	12	116	1207	9972	15	0.00193	1650	0.00319	-7.121	0.304
Esrrb	MA0141.1	Zinc-coordinating	Hormone-nuclear Receptor	vertebrates	12.806	0.524	36	92	3517	7662	59	0.00702	5860	0.0105	-10.779	0.203
NHLH1	MA0048.1	Zipper-Type	Helix-Loop-Helix	vertebrates	14.132	0.674	18	110	1919	9260	25	0.00298	2484	0.00444	-7.016	0.159
RORA_1	MA0071.1	Zinc-coordinating	Hormone-nuclear Receptor	vertebrates	13.19	0.424	25	103	2620	8559	36	0.00357	3800	0.00566	-8.863	0.134
HNF1A	MA0046.1	Helix-Turn-Helix	Homeo	vertebrates	15.548	0.259	4	124	580	10599	5	0.000694	664	0.00138	-5.937	0.102
RORA_2	MA0072.1	Zinc-coordinating	Hormone-nuclear Receptor	vertebrates	17.425	0.369	6	122	805	10374	6	0.000833	916	0.00191	-7.867	0.1
Evi1	MA0029.1	Zinc-coordinating	BetaBetaAlpha-zinc finger	vertebrates	17.909	0.28	2	126	349	10830	2	0.000278	375	0.000782	-5.784	0.093
TP53	MA0106.1	Zinc-coordinating	Loop-Sheet-Helix	vertebrates	26.239	0.603	0	128	3	11176	0	0	3	8.93e-06	-1.476	0
NR1H2::RXRA	MA0115.1	Zinc-coordinating	Hormone-nuclear Receptor	vertebrates	27.878	0.445	0	128	19	11160	0	0	19	4.81e-05	-2.429	0
PPARG	MA0066.1	Zinc-coordinating	Hormone-nuclear Receptor	vertebrates	20.365	0.523	0	128	17	11162	0	0	17	5.06e-05	-2.481	0
Pax4	MA0068.1	Helix-Turn-Helix	Homeo	vertebrates	11.004	0.441	0	128	21	11158	0	0	21	9.38e-05	-3.238	0

## Sheet: Most enriched
A subset of transcription factor motifs considered significantly enriched with both a z-score >10 and a Fisher score of >7
TF	JASPAR ID	Class	Family	Tax Group	IC	GC Content	Target gene hits	Target gene non-hits	Background gene hits	Background gene non-hits	Target TFBS hits	Target TFBS nucleotide rate	Background TFBS hits	Background TFBS nucleotide rate	Z-score	Fisher score	Corresponding p-value
CREB1	MA0018.2	Zipper-Type	Leucine Zipper	vertebrates	10.139	0.523	60	68	3221	7958	112	0.00889	4840	0.00577	13.063	11.246	1.30594e-05
NFKB1	MA0105.1	Ig-fold	Rel	vertebrates	15.627	0.758	30	98	1158	10021	42	0.00458	1488	0.00244	13.776	10.942	1.7699e-05
SRF	MA0083.1	Other Alpha-Helix	MADS	vertebrates	17.965	0.466	11	117	201	10978	15	0.00179	212	0.000379	22.866	10.492	2.77576e-05
Egr1	MA0162.1	Zinc-coordinating	BetaBetaAlpha-zinc finger	vertebrates	14.456	0.739	50	78	2673	8506	94	0.0103	3966	0.0065	14.832	9.12	0.000109455
Mycn	MA0104.2	Zipper-Type	Helix-Loop-Helix	vertebrates	11.104	0.699	58	70	3450	7729	117	0.0116	5812	0.00866	10.089	7.714	0.000446532
