# Supplementary material for: L-Lactate Regulates the Expression of Synaptic Plasticity and Neuroprotection Genes in Cortical Neurons: A Transcriptome Analysis
Source: Front Mol Neurosci. 2018 Oct 10;11:375. doi: 10.3389/fnmol.2018.00375 (PMC6191511; doi:10.3389/fnmol.2018.00375)
Supplement: Supplementary file 4 [file Table_4.XLSX]

## Sheet: Lactate-1h-phenotypes
Phenotypes enriched in the set of genes expressed in the 1h L-lactate treatment condition as assessed by gene set enrichment analysis
geneset	description	link	Size	leadingEdgeNum	ES	NES	PValue	FDR	leadingEdgeGene	leadingEdgeGene_UserID
MP:0002888	abnormal NMDA-mediated synaptic currents	http://www.informatics.jax.org/searches/Phat.cgi?id=MP:0002888	18	1	0.851777	2.10357	0	0.0261092	14282	Fosb
MP:0012307	impaired spatial learning	http://www.informatics.jax.org/searches/Phat.cgi?id=MP:0012307	19	1	0.871718	2.12775	0	0.0268788	14282	Fosb
MP:0012288	abnormal paradoxical sleep pattern	http://www.informatics.jax.org/searches/Phat.cgi?id=MP:0012288	11	2	0.951788	2.08425	0	0.0306718	14282;14281	Fos;Fosb
MP:0001415	increased exploration in new environment	http://www.informatics.jax.org/searches/Phat.cgi?id=MP:0001415	28	2	0.800508	2.11251	0	0.0327943	14282;11516	Adcyap1;Fosb
MP:0000858	altered metastatic potential	http://www.informatics.jax.org/searches/Phat.cgi?id=MP:0000858	26	4	0.801045	2.10076	0	0.0266342	14281;11910;12575;15901	Atf3;Cdkn1a;Fos;Id1
MP:0001501	abnormal sleep pattern	http://www.informatics.jax.org/searches/Phat.cgi?id=MP:0001501	35	6	0.814606	2.2794	0	0.00219705	14282;14281;18626;211612;18627;214084	Fos;Fosb;Per1;Per2;Ptchd1;Slc18a2
MP:0012315	impaired learning	http://www.informatics.jax.org/searches/Phat.cgi?id=MP:0012315	49	7	0.775869	2.28959	0	0.00294769	14282;18227;211612;20983;14265;21923;11878	Arx;Fmr1;Fosb;Nr4a2;Syt4;Ptchd1;Tnc
MP:0011396	abnormal sleep behavior	http://www.informatics.jax.org/searches/Phat.cgi?id=MP:0011396	65	7	0.697336	2.13674	0	0.0272065	14282;14281;18626;211612;18627;214084;56484	Fos;Fosb;Per1;Per2;Ptchd1;Slc18a2;Foxo3
MP:0008698	abnormal interleukin-4 secretion	http://www.informatics.jax.org/searches/Phat.cgi?id=MP:0008698	40	7	0.749067	2.08695	0.00176678	0.0306698	11910;18030;17873;319520;18018;66889;12700	Atf3;Cish;Gadd45b;Nfatc1;Nfil3;Dusp4;Rnf128
MP:0005643	decreased dopamine level	http://www.informatics.jax.org/searches/Phat.cgi?id=MP:0005643	23	8	0.834375	2.10731	0	0.02601	18227;18626;20606;19216;14763;214084;15258;21923	Gpr37;Hipk2;Nr4a2;Per1;Ptger1;Sstr2;Slc18a2;Tnc
MP:0004984	increased osteoclast cell number	http://www.informatics.jax.org/searches/Phat.cgi?id=MP:0004984	27	9	0.802367	2.09242	0	0.0296968	14284;13653;57259;27220;15901;24055;16367;27060;20602	Egr1;Fosl2;Id1;Irs1;Ncor2;Sh3bp2;Tcirg1;Cartpt;Tob2
MP:0008735	increased susceptibility to endotoxin shock	http://www.informatics.jax.org/searches/Phat.cgi?id=MP:0008735	24	10	0.821721	2.14335	0	0.0316324	14281;19252;18548;243910;16478;20848;17979;17289;56480;21937	Fos;Jund;Mertk;Ncoa3;Pcsk1;Dusp1;Stat3;Tnfrsf1a;Nfkbid;Tbk1
MP:0009344	abnormal ovulation cycle	http://www.informatics.jax.org/searches/Phat.cgi?id=MP:0009344	44	12	0.722928	2.1075	0	0.0278679	14748;18626;13653;99929;384783;381677;12608;27385;12576;18627;56484;17979	Cdkn1b;Cebpb;Egr1;Gpr3;Ncoa3;Per1;Per2;Magel2;Vgf;Irs2;Foxo3;Tiparp
MP:0001927	abnormal estrous cycle	http://www.informatics.jax.org/searches/Phat.cgi?id=MP:0001927	44	12	0.722928	2.10829	0	0.0297835	14748;18626;13653;99929;384783;381677;12608;27385;12576;18627;56484;17979	Cdkn1b;Cebpb;Egr1;Gpr3;Ncoa3;Per1;Per2;Magel2;Vgf;Irs2;Foxo3;Tiparp
MP:0010183	abnormal CD4-positive helper T cell morphology	http://www.informatics.jax.org/searches/Phat.cgi?id=MP:0010183	38	12	0.741569	2.11178	0	0.0300614	18030;17873;214855;18548;23882;15937;11516;80859;19216;12053;12700;381305	Adcyap1;Bcl6;Cish;Ier3;Gadd45b;Nfil3;Pcsk1;Ptger1;Arid5a;Gadd45g;Rc3h1;Nfkbiz
MP:0004983	abnormal osteoclast cell number	http://www.informatics.jax.org/searches/Phat.cgi?id=MP:0004983	51	15	0.726491	2.14005	0	0.0294176	14281;14284;13653;57259;27220;19227;12608;15901;100201;24055;16656;16367;27060;226551;20602	Tmem64;Cebpb;Egr1;Fos;Fosl2;Id1;Irs1;Hivep3;Pthlh;Ncor2;Suco;Sh3bp2;Tcirg1;Cartpt;Tob2
MP:0008552	abnormal circulating tumor necrosis factor level	http://www.informatics.jax.org/searches/Phat.cgi?id=MP:0008552	57	18	0.724882	2.15776	0	0.0342615	14281;18030;13653;214855;19252;18548;67245;18166;24055;57267;16835;381305;106759;17979;17289;17164;56480;21937	Ticam1;Egr1;Fos;Ldlr;Mapkapk2;Mertk;Ncoa3;Nfil3;Npy1r;Pcsk1;Dusp1;Arid5a;Tnfrsf1a;Sh3bp2;Rc3h1;Tbk1;Apba3;Peli1
MP:0008752	abnormal tumor necrosis factor level	http://www.informatics.jax.org/searches/Phat.cgi?id=MP:0008752	75	23	0.701545	2.20812	0	0.0126293	14281;18030;13653;214855;19252;18548;15937;12608;67245;18166;238871;24055;57267;16835;381305;19698;106759;17979;17289;17164;56480;21937;12914	Ticam1;Cebpb;Crebbp;Egr1;Fos;Ier3;Ldlr;Mapkapk2;Mertk;Ncoa3;Nfil3;Npy1r;Pcsk1;Dusp1;Relb;Arid5a;Tnfrsf1a;Pde4d;Sh3bp2;Rc3h1;Tbk1;Apba3;Peli1
MP:0002065	abnormal fear/anxiety-related behavior	http://www.informatics.jax.org/searches/Phat.cgi?id=MP:0002065	240	28	0.588607	2.15451	0	0.0288935	14282;14281;18227;225872;12064;19252;11838;18619;13496;14760;20606;19735;11516;12916;233919;208922;20527;26878;242418;74342;214084;14265;14811;216963;50873;21923;114715;11878	Spred1;Adcyap1;Arc;Arx;Bdnf;Crem;Arid3a;Fmr1;Fos;Fosb;Gpr19;Grin2a;Nr4a2;Penk;Dusp1;Rgs2;Slc2a3;Sstr2;Cpeb3;Slc18a2;Git1;Tnc;Npas4;Gpr26;Dcaf10;B3galt2;Park2;Lrrtm1
MP:0001399	hyperactivity	http://www.informatics.jax.org/searches/Phat.cgi?id=MP:0001399	271	31	0.582755	2.13158	0	0.0266197	14282;14281;18227;225872;18626;18124;12064;19736;11516;12672;381677;12916;53376;235344;73010;211612;26878;18166;192198;70599;54713;66060;27362;16835;14265;109880;68465;216963;20496;21923;11878	Braf;Adcyap1;Arx;Bdnf;Chrm4;Crem;Fmr1;Fos;Fosb;Ldlr;Nr4a3;Npy1r;Nr4a2;Per1;Lrrc4;Rgs4;Slc12a2;Ptchd1;Git1;Tnc;Npas4;Sik2;B3galt2;Dnajb9;Vgf;Usp2;Fezf2;Cystm1;Adipor2;Ssfa2;Gpr22
MP:0008553	increased circulating tumor necrosis factor level	http://www.informatics.jax.org/searches/Phat.cgi?id=MP:0008553	31	NA	0.77065	2.07062	0	0.02713	NA	NA
MP:0002566	abnormal sexual interaction	http://www.informatics.jax.org/searches/Phat.cgi?id=MP:0002566	49	NA	0.710111	2.06681	0	0.0280209	NA	NA
MP:0001384	abnormal pup retrieval	http://www.informatics.jax.org/searches/Phat.cgi?id=MP:0001384	12	NA	0.912441	2.07068	0	0.028099	NA	NA
MP:0001362	abnormal anxiety-related response	http://www.informatics.jax.org/searches/Phat.cgi?id=MP:0001362	218	NA	0.572336	2.0763	0	0.0281444	NA	NA
MP:0001363	increased anxiety-related response	http://www.informatics.jax.org/searches/Phat.cgi?id=MP:0001363	126	NA	0.618311	2.07236	0	0.028436	NA	NA
MP:0013760	abnormal T-helper cell morphology	http://www.informatics.jax.org/searches/Phat.cgi?id=MP:0013760	51	NA	0.689124	2.06249	0	0.0285741	NA	NA
MP:0008568	abnormal interleukin secretion	http://www.informatics.jax.org/searches/Phat.cgi?id=MP:0008568	170	NA	0.594399	2.07761	0	0.0286497	NA	NA
MP:0005463	abnormal CD4-positive, alpha-beta T cell physiology	http://www.informatics.jax.org/searches/Phat.cgi?id=MP:0005463	59	NA	0.691612	2.07364	0	0.0287999	NA	NA
MP:0002886	abnormal glutamate-mediated receptor currents	http://www.informatics.jax.org/searches/Phat.cgi?id=MP:0002886	43	NA	0.722972	2.07824	0.00169492	0.0294516	NA	NA
MP:0005088	increased acute inflammation	http://www.informatics.jax.org/searches/Phat.cgi?id=MP:0005088	47	NA	0.717338	2.07918	0	0.0303933	NA	NA
MP:0006319	abnormal epididymal fat pad morphology	http://www.informatics.jax.org/searches/Phat.cgi?id=MP:0006319	57	NA	0.688427	2.08196	0	0.030732	NA	NA
MP:0008556	abnormal tumor necrosis factor secretion	http://www.informatics.jax.org/searches/Phat.cgi?id=MP:0008556	79	NA	0.640263	2.04818	0	0.0346758	NA	NA
MP:0001364	decreased anxiety-related response	http://www.informatics.jax.org/searches/Phat.cgi?id=MP:0001364	100	NA	0.63418	2.04972	0	0.034802	NA	NA
MP:0002428	abnormal semicircular canal morphology	http://www.informatics.jax.org/searches/Phat.cgi?id=MP:0002428	24	NA	0.800589	2.0337	0	0.0373217	NA	NA
MP:0003009	abnormal cytokine secretion	http://www.informatics.jax.org/searches/Phat.cgi?id=MP:0003009	233	NA	0.557659	2.04091	0	0.0375112	NA	NA
MP:0004179	transmission ratio distortion	http://www.informatics.jax.org/searches/Phat.cgi?id=MP:0004179	20	NA	0.842826	2.03887	0	0.0375191	NA	NA
MP:0002729	abnormal inner ear canal morphology	http://www.informatics.jax.org/searches/Phat.cgi?id=MP:0002729	27	NA	0.770132	2.0367	0	0.0375726	NA	NA
MP:0008560	increased tumor necrosis factor secretion	http://www.informatics.jax.org/searches/Phat.cgi?id=MP:0008560	42	NA	0.704868	2.02959	0	0.03786	NA	NA
MP:0009431	decreased fetal weight	http://www.informatics.jax.org/searches/Phat.cgi?id=MP:0009431	42	NA	0.707024	2.03408	0.00175439	0.0380563	NA	NA
MP:0009731	abnormal offspring retrieval	http://www.informatics.jax.org/searches/Phat.cgi?id=MP:0009731	12	NA	0.912441	2.02983	0	0.0385329	NA	NA
MP:0001650	abnormal seizure response to electrical stimulation	http://www.informatics.jax.org/searches/Phat.cgi?id=MP:0001650	22	NA	0.792268	2.0259	0	0.0392575	NA	NA
MP:0000165	abnormal long bone hypertrophic chondrocyte zone	http://www.informatics.jax.org/searches/Phat.cgi?id=MP:0000165	61	NA	0.665312	2.02348	0	0.0396438	NA	NA
MP:0002079	increased circulating insulin level	http://www.informatics.jax.org/searches/Phat.cgi?id=MP:0002079	91	NA	0.613857	2.01962	0	0.0409316	NA	NA
MP:0003409	decreased width of hypertrophic chondrocyte zone	http://www.informatics.jax.org/searches/Phat.cgi?id=MP:0003409	27	NA	0.758569	2.01301	0.0017331	0.044139	NA	NA
MP:0003997	tonic-clonic seizures	http://www.informatics.jax.org/searches/Phat.cgi?id=MP:0003997	46	NA	0.69144	2.00537	0.00169779	0.0442543	NA	NA
MP:0003360	abnormal depression-related behavior	http://www.informatics.jax.org/searches/Phat.cgi?id=MP:0003360	79	NA	0.630933	2.00614	0	0.0445049	NA	NA
MP:0008671	abnormal interleukin-13 secretion	http://www.informatics.jax.org/searches/Phat.cgi?id=MP:0008671	18	NA	0.83533	2.00041	0.00187617	0.0446172	NA	NA
MP:0006397	disorganized long bone epiphyseal plate	http://www.informatics.jax.org/searches/Phat.cgi?id=MP:0006397	13	NA	0.877932	2.00869	0.00196078	0.0446945	NA	NA
MP:0001905	abnormal dopamine level	http://www.informatics.jax.org/searches/Phat.cgi?id=MP:0001905	51	NA	0.672158	2.00366	0.00171821	0.0448255	NA	NA
MP:0005466	abnormal T-helper 2 physiology	http://www.informatics.jax.org/searches/Phat.cgi?id=MP:0005466	25	NA	0.774889	2.0015	0	0.0449203	NA	NA
MP:0000452	abnormal mouth morphology	http://www.informatics.jax.org/searches/Phat.cgi?id=MP:0000452	259	NA	0.542563	2.00673	0	0.0451392	NA	NA
MP:0008396	abnormal osteoclast differentiation	http://www.informatics.jax.org/searches/Phat.cgi?id=MP:0008396	37	NA	0.725358	2.00876	0	0.0456877	NA	NA

## Sheet: Lactate-1h-molecular functions
Molecular functions enriched in the set of genes expressed in the 1h L-lactate treatment condition as assessed by gene set enrichment analysis
geneset	description	link	Size	leadingEdgeNum	ES	NES	PValue	FDR	leadingEdgeGene	leadingEdgeGene_UserID
GO:0000982	transcription factor activity, RNA polymerase II core promoter proximal region sequence-specific binding	http://amigo.geneontology.org/amigo/term/GO:0000982	184	42	0.701936	2.48621	0	0	14282;15370;14281;11910;18227;16477;225872;13654;18030;14284;18124;13653;12227;15208;11911;118445;13395;12608;12224;16969;54446;16478;19130;13198;12013;18423;20848;22771;54711;21425;210719;195733;209446;19697;100978;20807;102423;243931;17261;20482;13199;20666	Nfxl1;Hinfp;Klf16;Atf3;Atf4;Bach1;Klf5;Btg2;Cebpb;Ddit3;Ddn;Dlx5;Egr1;Egr2;Fos;Fosb;Fosl2;Hes5;Nr4a1;Junb;Jund;Zbtb7a;Mef2d;Nfil3;Nr4a3;Nr4a2;Otx1;Prox1;Grhl1;Rela;Skil;Sox11;Srf;Stat3;Tfe3;Mkx;Tfeb;Npas4;Zic1;Tshz3;Nfat5;Plagl2
GO:0001159	core promoter proximal region DNA binding	http://amigo.geneontology.org/amigo/term/GO:0001159	187	40	0.655138	2.3537	0	0	14282;14281;11910;16477;225872;13654;18626;14284;18124;11911;118445;13395;329003;12608;12224;16969;54446;16478;229004;13198;18423;242620;20848;22771;21425;210719;195733;209446;19697;54713;20807;102423;17261;20482;13199;107932;11569;104394;19664;17764	Hinfp;E2f4;Chd4;Aebp2;Klf16;Atf3;Atf4;Klf5;Cebpb;Ddit3;Ddn;Dlx5;Egr2;Fos;Fosb;Fosl2;Junb;Jund;Zbtb7a;Mef2d;Mtf1;Nr4a3;Otx1;Per1;Grhl1;Rbpj;Rela;Skil;Srf;Stat3;Tfe3;Mkx;Tfeb;Npas4;Zic1;Gmeb2;Dmrta2;Zfp516;Nfat5;Fezf2
GO:0001228	transcriptional activator activity, RNA polymerase II transcription regulatory region sequence-specific binding	http://amigo.geneontology.org/amigo/term/GO:0001228	163	42	0.731583	2.55495	0	0	14282;15370;14281;18227;16477;225872;17133;13654;215418;18124;13653;13496;11911;13395;12608;12224;54446;16478;207785;13198;12013;18423;328572;17135;20848;22771;54711;21425;210719;195733;209446;19697;56484;54713;20807;17261;20666;17134;22634;104394;19664;17764	E2f4;Atf4;Bach1;Klf5;Cebpb;Ddit3;Dlx5;Arid3a;Egr1;Egr2;Fos;Fosb;Nr4a1;Junb;Jund;Maff;Mafg;Mafk;Mef2d;Mtf1;Nr4a3;Nr4a2;Otx1;Grhl1;Rbpj;Rela;Sox11;Csrnp2;Srf;Stat3;Tfe3;Mkx;Tfeb;Csrnp1;Npas4;Plagl1;Zic1;Ep300;Nfat5;Plagl2;Fezf2;Foxo3
GO:0051427	hormone receptor binding	http://amigo.geneontology.org/amigo/term/GO:0051427	93	15	0.68311	2.19263	0	0.00152152	15370;18227;18124;18159;57259;11516;12608;13163;12953;104263;328572;12952;18627;20848;18226	Kdm3a;Adcyap1;Cebpb;Cry1;Cry2;Daxx;Nr4a1;Nr4a3;Nppc;Nup62;Nr4a2;Per2;Stat3;Ep300;Tob2
GO:0098531	transcription factor activity, direct ligand regulated sequence-specific DNA binding	http://amigo.geneontology.org/amigo/term/GO:0098531	24	5	0.801984	2.05757	0	0.0111316	15370;18227;18124;20848;13865	Nr2f1;Nr4a1;Nr4a3;Nr4a2;Stat3
GO:0005179	hormone activity	http://amigo.geneontology.org/amigo/term/GO:0005179	26	11	0.769734	2.04178	0	0.0122159	18619;18159;27220;16323;11516;381677;12854;20855;67405;16000;20856	Adcyap1;Cort;Igf1;Inhba;Nppc;Penk;Stc1;Stc2;Cartpt;Vgf;Nts
GO:0001047	core promoter binding	http://amigo.geneontology.org/amigo/term/GO:0001047	110	24	0.605582	1.99931	0	0.019355	14281;18227;18030;18124;11911;244059;12608;19130;329559;104263;328572;12952;18627;19697;56484;16391;239528;13557;19698;20666;18432;19664;17764;15500	Kdm3a;Atf4;Cebpb;Cry1;E2f3;Fos;Hsf2;Irf9;Mtf1;Nfil3;Nr4a3;Nr4a2;Mybbp1a;Per2;Prox1;Rbpj;Rela;Relb;Sox11;Ago2;Chd2;Ep300;Zfp335;Foxo3
GO:0003707	steroid hormone receptor activity	http://amigo.geneontology.org/amigo/term/GO:0003707	29	3	0.745136	1.97205	0	0.0212444	15370;18227;18124	Nr4a1;Nr4a3;Nr4a2
GO:0046332	SMAD binding	http://amigo.geneontology.org/amigo/term/GO:0046332	53	17	0.667891	1.98031	0	0.0212889	14281;17131;17684;12156;12005;22057;15258;20482;12705;52662;70673;22632;17283;94093;69710;19291;66313	Axin1;Bmp2;Cited1;Fos;Hipk2;Smad7;Men1;Cited2;Purb;Skil;Tob1;Yy1;Ldlrad4;Smurf2;Arap1;Prdm16;Trim33
GO:0008134	transcription factor binding	http://amigo.geneontology.org/amigo/term/GO:0008134	379	57	0.504566	1.91471	0	0.0331426	15370;14281;16477;13654;18626;18124;211770;17691;214855;57259;243910;15208;11911;14245;329003;12608;12224;15982;17684;238317;17936;16478;13163;13198;226169;328572;544971;12952;20466;18627;17135;20848;13205;18226;54601;210719;74343;19697;56484;170644;12042;20807;14113;15258;17261;20482;224829;266692;75079;107932;217864;18432;104394;19664;19822;56381;20602	E2f4;Chd4;Atf4;Bcl10;Klf5;Cebpb;Cry1;Daxx;Ddit3;Ddx3x;Egr2;Fbl;Lpin1;Fos;Hes5;Hipk2;Nr4a1;Ifrd1;Junb;Jund;Ubn1;Mafk;Mef2d;Cited2;Sik1;Nab1;Nr4a3;Nup62;Mybbp1a;Per1;Per2;Rbpj;Rela;Rnf4;Sin3a;Skil;Ncor2;Srf;Stat3;Mkx;Trib1;Arid5a;Rcor1;Trerf1;Pprc1;Elmsan1;Nfkbid;Cpne1;Ep300;Zfp516;Bdp1;Foxo4;Spen;Foxo3;Tob2;Crtc2;Zbtb49
GO:0035035	histone acetyltransferase binding	http://amigo.geneontology.org/amigo/term/GO:0035035	24	5	0.752324	1.91942	0.00544465	0.0352139	18124;13653;12608;17684;16969	Cebpb;Egr1;Zbtb7a;Cited2;Nr4a3

## Sheet: Lactate-1h-cellular component
Cellular components enriched in the set of genes expressed in the 1h L-lactate treatment condition as assessed by gene set enrichment analysis
geneset	description	link	Size	leadingEdgeNum	ES	NES	PValue	FDR	leadingEdgeGene	leadingEdgeGene_UserID
GO:0044815	DNA packaging complex	http://amigo.geneontology.org/amigo/term/GO:0044815	36	10	-0.793588	-2.38445	0	0	50708;14958;319184;319186;15267;319190;319188;319189;100041230;15077	Hist1h4m;H1f0;Hist2h3c1;Hist2h2aa1;Hist1h2bk;Hist1h2bm;Hist1h2bp;Hist2h2bb;Hist2h2be;Hist1h1c
GO:0032993	protein-DNA complex	http://amigo.geneontology.org/amigo/term/GO:0032993	83	22	-0.56744	-1.99214	0	0.0051086	272551;18971;18024;18974;109145;319162;68240;18045;209357;21749;22590;50708;14958;319184;319186;15267;319190;18044;319188;319189;100041230;15077	Hist1h4m;Gins4;H1f0;Hist2h3c1;Hist2h2aa1;Nfe2l2;Nfya;Nfyb;Pold1;Pole2;Gtf2h3;Terf1;Xpa;Gins2;Hist3h2a;Hist1h2bk;Hist1h2bm;Hist1h2bp;Hist2h2bb;Hist2h2be;Hist1h1c;Rpa3
GO:0030990	intraciliary transport particle	http://amigo.geneontology.org/amigo/term/GO:0030990	31	11	-0.588535	-1.686	0.00476191	0.0477565	213575;73668;213081;72938;66949;22158;245866;68708;264134;72421;78802	Wdr19;Dync2li1;Tulp3;Ift52;Ttc26;Trim59;Rabl2;Ttc30b;Hspb11;Ttc21b;Ttc30a1
GO:0005667	transcription factor complex	http://amigo.geneontology.org/amigo/term/GO:0005667	225	35	0.553319	2.01412	0	0.0487997	15370;14281;16477;225872;18124;214855;17131;12916;11911;14245;12608;226182;238317;16478;13198;328572;544971;20466;69260;20848;21425;210719;209446;19697;50913;15258;20482;13557;75316;30946;224829;20220;217864;104394;19664	E2f4;Atf4;Cebpb;Crem;Ddit3;E2f3;Lpin1;Fos;Hipk2;Nr4a1;Junb;Jund;Smad7;Nr4a3;Rbpj;Rela;Sap18;Sin3a;Skil;Stat3;Tfe3;Mkx;Tfeb;Arid5a;Rcor1;Trerf1;Npas4;Taf5;Elmsan1;Abt1;Ep300;Olig2;Bdp1;Ing2;Taf1d

## Sheet: Lactate-6h-cellular component
Cellular components enriched in the set of genes expressed in the 6h L-lactate treatment condition as assessed by gene set enrichment analysis
geneset	description	link	Size	leadingEdgeNum	ES	NES	PValue	FDR	leadingEdgeGene	leadingEdgeGene_UserID
GO:0030425	dendrite	http://amigo.geneontology.org/amigo/term/GO:0030425	379	136	0.344403	1.62457	0	0.0732853	18619;15563;12176;12268;93842;16525;433485;225870;15165;12921;67760;15566;18750;16510;14811;13489;233067;19401;29816;320127;382253;22067;239528;24012;14400;108068;70892;56710;72978;110893;18015;84095;12671;15565;15558;68151;98741;16800;330914;12217;243764;50527;504193;26557;12286;18133;29813;19047;51789;11735;235086;13057;11302;12669;19277;14687;69601;208922;56637;15551;94186;15168;217692;20908;1…	Inpp5f;Grm2;Grm7;Gabra5;Slc8a3;Aatk;Palmd;Ada;Adora1;Alcam;Ank3;Arf4;Bmpr1a;Bmpr2;Bnip3;Bsn;C4b;Cacna1a;Calb1;Canx;Chrm1;Chrm3;Cobl;Crhbp;Crhr1;Cyba;Asap1;Drd2;Dvl1;Srgap2;Fzd3;Gabrb1;Gnai2;Gnaz;Grik5;Grin2a;Hcn1;Hcn3;Hdac6;Htr1b;Htr2a;Htr2c;Htr5a;Htr6;Htr7;Kcna1;Kcnb1;Kcnh1;Kcnk1;Kif21a;Kif21b;Arhgef2;Nf1;Nov;Pnoc;Penk;Prkca;Ppargc1a;Ppp1cc;Prss12;Lrrc4;Ptpro;Rangap1;Rara;Sema3a;Cyfip1;Sort1;Cpe…
GO:0097060	synaptic membrane	http://amigo.geneontology.org/amigo/term/GO:0097060	217	86	0.370374	1.6234	0.00601202	0.0690878	140723;433485;16400;116837;16510;14811;241770;233067;64009;29816;320127;14400;215114;108068;14417;14397;72978;14813;84095;56216;108030;12671;13383;80749;330914;243764;11444;26557;16531;243621;241727;14823;241568;232370;11735;235086;216856;11438;56376;320405;12669;208922;217692;20908;14407;381582;14800;192198;14807;11539;224997;18189;110886;53623;14405;268345;242274;245684;245537;16500;14809;67972…	Lrrtm2;Lin7a;Grm2;Grm7;Gabra5;Chrna4;Chrna7;Chrnb2;Adora1;Rims1;Ank3;Chrm1;Chrm3;Cpeb1;Dag1;Dlg1;Dnm2;F2r;Cacng5;Srgap2;Gabra4;Gabrb1;Gabrb2;Gabrb3;Gabrg1;Gabrg3;Gad2;Gria2;Grik3;Grik5;Grin2a;Grin2c;Grm8;Itga3;Kcna1;Kcnb1;Kcnh1;Kcnma1;Nrxn1;Nrxn3;Ntrk2;Sigmar1;Lrrc4;Snap25;Cpeb3;Stx3;Hip1;Nlgn2;Sipa1l1;Dlgap1;Clstn3;Lrfn3;Igsf9b;Lrrc4c;Snph;Rims4;Lrrc7;Iqsec3;Chrm2;Dlgap2;Nlgn3;Cnksr2;Neto1;Nbea;…
GO:0099568	cytoplasmic region	http://amigo.geneontology.org/amigo/term/GO:0099568	218	87	0.363771	1.59969	0.00813008	0.0697862	106628;20525;14219;18952;50918;14183;12389;102502;29816;382253;326618;11733;50768;56470;58175;69179;19165;68151;17524;16897;330914;65973;16396;11472;22066;14415;93742;11610;27418;53860;13518;12340;227753;75646;105504;56526;16796;14252;11486;216344;56506;12808;67252;18000;60595;26398;30785;72313;22288;16570;16439;20866;77579;56513;75914;16568;66713;22350;19684;76932;320799;16561;65113;17886;19387;…	Pls1;Exoc5;Trip10;Grm7;Actn2;Ada;Agtrap;Ank1;Ap3s1;Arf6;Rhoa;Canx;Capza1;Cav1;Cobl;Dst;Mapre1;Mark2;Fgfr2;Ctgf;Flot2;Gad1;Hap1;Itch;Itpr2;Kif1b;Kif3a;Kif3c;Lasp1;Llgl1;Mpp1;Myh9;Ncl;Sept2;Pkd2;Sept4;Psen2;Rangap1;Rdx;Slc2a1;Sptbn1;Stim1;Rab21;Tmod1;Trpc4;Utrn;Ezr;Gsn;Bloc1s3;Sept7;Arhgef9;Mtss1l;Map2k2;Map2k4;Mkln1;Hip1r;Cttnbp2;Glrx3;Fry;Zhx3;Tpm4;Arhgap32;Cdkl5;Dlc1;Myadm;Sept9;Rgs19;Cib2;Pard6…
GO:0005913	cell-cell adherens junction	http://amigo.geneontology.org/amigo/term/GO:0005913	251	98	0.353284	1.59684	0.00401606	0.0670538	22323;16480;22793;13806;50875;18131;21346;18222;246154;16828;12402;13726;11674;67533;13205;193740;13383;21894;114584;111173;99167;227737;224020;14086;217869;68942;93742;13858;56376;12929;69601;53860;18746;26936;12340;66870;214230;78891;16403;16796;14252;12385;66480;81489;70584;56041;18797;106504;19384;56421;18000;212139;73158;14104;12460;227700;98238;19246;65962;72590;26394;67160;18430;16573;1791…	Stk38;Erc1;Clic1;Aldoa;Capza1;Ctnna1;Cbl;Ccs;Cct8;Crkl;Dag1;Asap1;Ddx3x;Dlg1;Mapre1;Eef2;Emd;Mark2;Eno1;Eps15;Fscn1;Fasn;Flot2;Hspa8;Itga6;Jup;Kif5b;Lasp1;Ldha;Slc3a2;Myh9;Myo1b;Sept2;Notch3;Numb;Oxtr;Pkm;Plcb3;Ptpn1;Hspa1a;Ran;Rangap1;Rdx;Rpl6;Sptbn1;Eif4g1;Cc2d1a;Tagln2;Pak6;Eif5;Tln1;Vasp;Stk24;Ezr;Pi4ka;Gigyf2;Sh3glb2;Fam129b;Zyx;Tnks1bp1;Picalm;Sept7;Cadm2;Vasn;Lypla2;Mprip;Micall1;Abcf3;Tmo…
GO:0016323	basolateral plasma membrane	http://amigo.geneontology.org/amigo/term/GO:0016323	109	46	0.396272	1.59502	0.0236686	0.0645664	22042;20525;17913;16400;63959;18222;13340;108030;12671;13383;16897;93840;11735;11936;11977;22066;11931;20541;17250;13858;94220;13052;16403;12505;14252;13869;17698;330836;14595;11539;20909;15203;54338;171429;12168;268345;108116;53416;22350;11771;94219;67972;12361;13138;19330;18764	Lin7a;Slco3a1;Adora1;Ank3;Ap2a1;Atp1b1;Fxyd2;Atp7a;Bmpr2;Cask;Cd44;Chrm3;Cxadr;Dag1;Slc29a2;Dlg1;Eps15;Erbb4;Flot2;B4galt1;Heph;Itga3;Itga6;Llgl1;Slc26a6;Abcc1;Msn;Myo1c;Numb;Pkd2;Rab18;Slc2a1;Slc8a1;Stx4a;Tfrc;Trpc4;Ezr;Kcnc2;Slc7a6;Stk39;Slc23a2;Slc29a1;Atp2b1;Vangl2;Cnnm2;Cnnm4
GO:0031594	neuromuscular junction	http://amigo.geneontology.org/amigo/term/GO:0031594	42	NA	0.467635	1.59132	0.0163934	0.062917	NA	NA
GO:0030133	transport vesicle	http://amigo.geneontology.org/amigo/term/GO:0030133	214	NA	0.347461	1.53757	0.00842105	0.0734279	NA	NA
GO:0030424	axon	http://amigo.geneontology.org/amigo/term/GO:0030424	313	NA	0.331559	1.53304	0	0.0727423	NA	NA
GO:0031253	cell projection membrane	http://amigo.geneontology.org/amigo/term/GO:0031253	168	NA	0.358918	1.53043	0.0180723	0.0709131	NA	NA
GO:0016234	inclusion body	http://amigo.geneontology.org/amigo/term/GO:0016234	54	NA	0.420525	1.5204	0.0379242	0.0732243	NA	NA
GO:0000228	nuclear chromosome	http://amigo.geneontology.org/amigo/term/GO:0000228	384	95	-0.326294	-1.52864	0	0.14743	83796;67949;12235;22378;14375;98956;18538;52592;72400;22092;12615;68298;16476;101185;66979;20807;67065;59001;27221;14211;225160;78303;16825;209011;320394;231889;229841;11461;404634;64707;68147;19090;272551;19362;19361;50911;71777;232440;53317;30951;13368;56456;16362;66915;72836;67155;217166;21848;225280;51812;217716;17220;54380;114714;109145;78658;321000;223697;18974;27354;319189;26429;13803;1753…	Pot1a;Brms1;Gins4;Actb;Rad51c;Bub1;Cenpa;Dffb;Enc1;Smc2;Xrcc6;Hey2;Hist2h2aa1;Irf1;Jun;Junb;Ldb1;Smad3;Mcm7;Mlh1;Mre11a;Nek2;Pcna;Plk1;Pole2;Prkdc;Rad1;Rad51;Rad51ap1;Ring1;Polr2a;Srf;Aurka;Sirt7;Nr1d1;Mlh3;Trim24;Rsph1;Sun2;Wbp2;Thoc1;Ino80c;Xrcc5;Cenpe;Rad9b;Bud31;H2afj;Orc5;Eme1;Chaf1a;Gins2;Nbn;Cbx8;Hist3h2a;Hist1h2bk;Hist1h2bm;Hist1h2bp;Hist2h2bb;Hist2h2be;Cenpt;Lrif1;Bend3;H2afy2;Hist1h1c;S…
GO:0098798	mitochondrial protein complex	http://amigo.geneontology.org/amigo/term/GO:0098798	116	67	-0.403813	-1.6202	0.0039604	0.0994369	66576;67264;104130;76614;75406;67942;11951;66414;595136;234847;17993;66218;66925;67273;17714;68117;71679;20463;21854;27425;11949;235169;12857;66449;28080;67184;67680;66916;17991;114896;68943;66119;21855;66495;11950;68198;67130;68316;12862;66098;20917;12040;17992;66091;66052;224904;225887;230075;407785;68197;66477;11958;66377;110826;57320;12867;67126;68349;66416;52231;70257;57423;107197;68653;6615…	Ndufb11;Uqcc3;Etfb;Afg3l1;Atp5c1;Atp5f1;Atp5g1;Atp5k;Bckdhb;Cox4i1;Cox6a2;Cox7c;Cox8b;Grpel2;Ndufa2;Ndufa4;Ndufs4;Cox7a2l;Suclg2;Timm17a;Timm17b;2410015M20Rik;Ndufs8;Ndufb6;Spg7;Foxred1;Atp5l;Atp5o;Ndufs6;Ankzf1;Park7;Atp5j2;Ndufs5;Sdhc;Ndufa3;Chchd6;Tomm6;Uqcr10;Ndufb9;Ndufc1;Ndufa12;Ndufa7;Pam16;Usmg5;Ndufb3;Immp1l;Uqcrh;Ndufb7;Sdhd;Atp5e;Ndufa6;Ndufa13;Ndufb8;Ndufa10;Sdhb;Atp5g2;Apool;Ndufc2;N…
GO:1990391	DNA repair complex	http://amigo.geneontology.org/amigo/term/GO:1990391	36	14	-0.493506	-1.62217	0.029661	0.111228	66979;59001;11920;19090;217716;22591;18974;22596;227622;75570;66962;108138;17350;69747	Xrcc4;Atm;Mlh1;Pole2;Prkdc;Mlh3;Xpc;Xrcc5;BC029214;Pole3;Swsap1;Pole4;Zswim7;Nhej1
GO:0000793	condensed chromosome	http://amigo.geneontology.org/amigo/term/GO:0000793	161	56	-0.387835	-1.62447	0	0.12581	66977;53951;15574;66934;211651;217653;66140;230082;23825;12608;100088;67629;68014;67949;12235;234865;72400;22092;59288;12615;68298;70088;75555;14211;68501;320394;229841;26886;67872;103468;67711;22428;19361;56150;64934;241764;69928;217716;114714;78658;73804;223697;219114;18817;19355;67037;97165;18005;60411;69736;67052;17350;72155;231724;50878;20878	Rcc1;Nup107;Rad51c;Bub1;Cebpb;Cenpa;Smc2;Hus1;Mlh1;Nek2;Plk1;Rad1;Rad51;Aurka;Fancd2;Mis18bp1;Mlh3;Ska3;Rsph1;Sun2;Dctn6;Cenpe;Nol6;Rad9b;Nup133;Banf1;L3mbtl1;Cenph;Cenpt;Stag3;Gpatch11;Mad2l1;Dctn5;Cenpk;Pes1;Ska2;Dsn1;Nuf2;Pmf1;Ndc80;Spc24;Nsmce1;Nsmce4a;Nifk;Zwilch;Ncapd2;Nsmce2;Nup37;Apitd1;Meaf6;Cenpn;Pinx1;Kif2c;1700020D05Rik;Ncapd3;Hmgb2
GO:0070069	cytochrome complex	http://amigo.geneontology.org/amigo/term/GO:0070069	20	8	-0.608165	-1.7296	0.021322	0.075946	12862;17992;70383;12867;107197;226139;66152;12869	Uqcc3;Cox6a2;Cox7c;Cox8b;Ndufa4;Cox15;Uqcr10;Cox10
GO:0005840	ribosome	http://amigo.geneontology.org/amigo/term/GO:0005840	197	87	-0.406733	-1.75716	0	0.0740149	20084;69902;17751;27207;66973;269261;20005;66407;75398;19943;232536;65111;67427;619605;67840;14548;268449;94066;16785;94061;19934;76808;19982;107732;27370;68735;22186;20103;11837;67681;50497;57808;67186;76846;20044;78523;27398;57312;77721;59054;69527;68463;94062;68565;64656;67308;67945;67025;68537;66419;20054;66282;52443;20935;69821;52535;19652;67036;66242;67941;66845;66416;66121;66230;56280;1812…	Rps27rt;Nsun3;Mrpl10;Rplp0;Mrps33;Rpsa;Mt3;Mrpl40;Mrpl49;Rbm3;Rpl22;Mrpl23;Rpl28;Rpl36a;Rpl9;Rps14;Rps15;Rps18;Rps5;Surf6;Mtg1;Mrps27;Uba52;Mrps35;Mpv17l2;Rpl23a;Rpl12;Rps11;Rps26;Mrpl2;Hspa14;Mrpl48;Nhp2;Mettl17;Mtg2;Mrpl37;Mrps31;Rpl35a;Mrps30;Zcchc17;Mrps23;Dap3;Mrpl54;Chchd1;Mrps28;Mrps16;Tma16;Mrps15;Ndufa7;Mrpl11;Rps21;Mrpl33;Mrps18b;Rpl11;Mrpl45;Rplp2;Mrpl55;Rpl39;Mrpl46;Rps20;Rpl38;Mrpl18…
GO:0005759	mitochondrial matrix	http://amigo.geneontology.org/amigo/term/GO:0005759	271	94	-0.400906	-1.78707	0	0.076854	18242;78523;27398;57312;20917;270076;77721;12040;69527;66400;68463;71799;69955;94062;66383;68565;64656;67308;14651;68537;212647;66419;71986;15356;68002;231086;52443;22117;76263;109093;208595;71941;226539;69821;18041;76357;56357;74316;67036;212679;66242;110826;57320;66845;13171;78038;66904;66416;15107;15278;19361;66121;66230;56280;18120;18100;17850;21915;68836;234384;75619;107029;68499;72650;68346…	Mthfsl;Lars2;Nsun3;Me2;Mthfs;Rars2;Etfb;Bckdhb;Dbt;Fpgs;Bloc1s1;Hagh;Hadh;Tfb2m;Hmgcl;Hspa1l;Nudt1;Mut;Nfs1;Mrpl40;Mrpl49;Oat;Prodh;Rad51;Mrpl23;Mterf1b;Suclg2;Mtg1;Aldh4a1;Mars2;Dtymk;Tst;Tfb1m;Dars2;Pars2;Hadhb;Cbr4;Mpv17l2;Gcdh;Mrpl2;Primpol;Polg2;Mrpl48;Mtg2;Mterf1a;Mrpl37;Ivd;Nme4;Mrps31;Park7;Mrps23;Mrpl54;Chchd1;Mrps28;Mrps16;Iscu;Alkbh7;Ndufa7;Mrpl11;Mrpl33;Pccb;Mrpl45;Mrpl55;Uqcc2;Mrpl46…
GO:0043073	germ cell nucleus	http://amigo.geneontology.org/amigo/term/GO:0043073	15	6	-0.712864	-1.89981	0.0102881	0.045252	217716;78658;17350;50878;20878;69716	Mlh1;Aurka;Mlh3;Stag3;Trip13;Ncapd3
GO:0032993	protein-DNA complex	http://amigo.geneontology.org/amigo/term/GO:0032993	82	29	-0.51217	-1.94132	0	0.0510676	18044;12615;101185;66979;59001;18024;78303;320394;404634;18046;272551;232440;53317;243529;72836;54380;109145;18974;14048;319189;319190;50708;69535;69270;319162;15267;319186;319188;319184	Pot1a;Gins4;Cenpa;Eya1;Hist2h2aa1;Nfe2l2;Nfya;Nfyc;Pole2;H2afj;H1fx;Gins2;Hist3h2a;Hist1h2bk;Hist1h2bm;Hist1h2bp;Hist2h2bb;Hist2h2be;Cenpt;H2afy2;Hist1h1c;Plrg1;Smarcal1;Pole3;Pole4;Gins1;Ten1;Pot1b;Hist3h2ba
GO:0044815	DNA packaging complex	http://amigo.geneontology.org/amigo/term/GO:0044815	34	17	-0.708991	-2.24807	0	0.00311059	12615;68298;14211;78303;320394;404634;232440;243529;78658;319189;319190;50708;319162;15267;319186;319188;319184	Cenpa;Smc2;Hist2h2aa1;H2afj;H1fx;Hist3h2a;Hist1h2bk;Hist1h2bm;Hist1h2bp;Hist2h2bb;Hist2h2be;Cenpt;H2afy2;Hist1h1c;Ncapd2;Hist3h2ba;Ncapd3
