# Supplementary material for: L-Lactate Regulates the Expression of Synaptic Plasticity and Neuroprotection Genes in Cortical Neurons: A Transcriptome Analysis
Source: Front Mol Neurosci. 2018 Oct 10;11:375. doi: 10.3389/fnmol.2018.00375 (PMC6191511; doi:10.3389/fnmol.2018.00375)
Supplement: Supplementary file 5 [file Table_5.XLSX]

## Sheet: Legend
This supplementary file includes the list of genes differentially expressed in response to L-lactate treatment (Lac) for 6h, with their raw expression values (fpkm) and fold change calculation
Two lists are provided, one with genes under the cutoff of adjusted p-value q=0.1 and another with genes below q=0.05

## Sheet: q<0.05
	Experiment 1								Experiment 2
gene symbol	Condition_1	Condition_2	fpkm_1	fpkm_2	log2_fold_change	test_stat(The value of the test statistic used to compute significance of the observed change in FPKM)	q_value	fold_change	Condition_1	Condition_2	fpkm_1	fpkm_2	log2_fold_change	test_stat(The value of the test statistic used to compute significance of the observed change in FPKM)	q_value	fold_change	log2_fold_change_average
Vegfa	Ctr6	Lac6	18.06	45.956	1.3474	8.5258	0.00072477	2.5446	Ctr6	Lac6	14.618	18.228	0.31839	2.9264	0.000634	1.24694	0.832895
Synj2	Ctr6	Lac6	2.6479	4.2482	0.68197	2.47	0.00072477	1.60434	Ctr6	Lac6	1.8643	2.742	0.55665	2.357	0.000634	1.47086	0.61931
Tbc1d8b	Ctr6	Lac6	0.86136	1.2088	0.48892	2.5878	0.00072477	1.4034	Ctr6	Lac6	0.66599	1.0949	0.71727	2.4398	0.000634	1.64407	0.603095
Nptx2	Ctr6	Lac6	13.089	20.343	0.6361	4.0308	0.00072477	1.55413	Ctr6	Lac6	6.8963	9.7447	0.4988	3.3315	0.000634	1.41304	0.56745
Tfrc	Ctr6	Lac6	46.92	62.84	0.42125	2.7484	0.00072477	1.33909	Ctr6	Lac6	37.447	58.495	0.64345	5.375	0.000634	1.56207	0.53235
Kcng1	Ctr6	Lac6	10.352	16.706	0.69043	4.4298	0.00072477	1.61377	Ctr6	Lac6	9.985	12.873	0.36648	2.71	0.000634	1.28921	0.528455
Adcyap1	Ctr6	Lac6	8.1872	12.701	0.63355	4.022	0.00072477	1.55138	Ctr6	Lac6	8.14	10.892	0.4201	2.7988	0.000634	1.33803	0.526825
Serinc2	Ctr6	Lac6	2.997	4.1353	0.46439	2.449	0.00072477	1.37974	Ctr6	Lac6	3.4813	5.2122	0.58225	2.4718	0.000634	1.49718	0.52332
Gpr26	Ctr6	Lac6	18.415	27.457	0.57629	3.6125	0.00072477	1.49101	Ctr6	Lac6	17.143	23.564	0.45897	4.242	0.000634	1.37456	0.51763
Scg2	Ctr6	Lac6	46.558	70.074	0.58984	3.8159	0.00072477	1.50509	Ctr6	Lac6	43.811	58.748	0.42326	3.538	0.000634	1.34096	0.50655
Ppp1r18	Ctr6	Lac6	3.4076	4.5428	0.4148	2.551	0.00072477	1.33311	Ctr6	Lac6	4.4685	6.3603	0.50929	3.4816	0.000634	1.42336	0.462045
Cdkn1a	Ctr6	Lac6	30.776	45.615	0.567	3.6287	0.00072477	1.48216	Ctr6	Lac6	31.712	40.315	0.34628	3.1065	0.000634	1.27129	0.45664
Ccne1	Ctr6	Lac6	6.129	7.89	0.36563	2.2722	0.00072477	1.28845	Ctr6	Lac6	6.3441	8.8341	0.47766	3.0073	0.000634	1.39249	0.421645
Efr3a	Ctr6	Lac6	18.1	24.117	0.40934	2.6364	0.00072477	1.32808	Ctr6	Lac6	16.071	21.464	0.4174	3.7129	0.000634	1.33555	0.41337
Zfp143	Ctr6	Lac6	3.3778	4.4834	0.40851	2.5707	0.00072477	1.32732	Ctr6	Lac6	3.989	5.3155	0.4139	2.6412	0.000634	1.33233	0.411205
Rgs4	Ctr6	Lac6	103.3	145.75	0.49562	3.2103	0.00072477	1.40993	Ctr6	Lac6	92.917	115.28	0.31115	2.6169	0.000634	1.2407	0.403385
Bdnf	Ctr6	Lac6	12.201	16.238	0.41237	2.579	0.00072477	1.33088	Ctr6	Lac6	7.0553	9.269	0.39375	2.9692	0.000634	1.3138	0.40306
Dio2	Ctr6	Lac6	15.678	22.28	0.50696	3.2653	0.00072477	1.42105	Ctr6	Lac6	14.55	17.719	0.28389	2.5627	0.000634	1.21747	0.395425
Vgf	Ctr6	Lac6	110.05	153.6	0.48098	3.13	0.00072477	1.39569	Ctr6	Lac6	55.393	67.752	0.29056	2.4147	0.000634	1.22312	0.38577
Plekhh3	Ctr6	Lac6	4.375	5.6641	0.3725	2.2988	0.00072477	1.29466	Ctr6	Lac6	4.3844	5.7623	0.39427	2.5095	0.000634	1.31428	0.383385
Spred3	Ctr6	Lac6	16.76	21.366	0.3502	2.2528	0.00072477	1.2748	Ctr6	Lac6	12.343	16.175	0.39009	3.6286	0.000634	1.31048	0.370145
Slco1c1	Ctr6	Lac6	28.466	39.458	0.47108	3.042	0.00072477	1.38615	Ctr6	Lac6	36.46	43.63	0.25899	2.2779	0.000634	1.19665	0.365035
Cacng5	Ctr6	Lac6	9.0786	12.152	0.42068	2.6835	0.00072477	1.33857	Ctr6	Lac6	9.428	11.656	0.3061	2.642	0.000634	1.23637	0.36339
Gdpd5	Ctr6	Lac6	9.7465	13.037	0.41972	2.6981	0.00072477	1.33768	Ctr6	Lac6	10.398	12.71	0.2896	2.6063	0.000634	1.22232	0.35466
Stxbp5l	Ctr6	Lac6	8.2372	10.475	0.34678	2.2227	0.00072477	1.27172	Ctr6	Lac6	6.287	7.8722	0.32439	2.881	0.000634	1.25214	0.335585
Diras2	Ctr6	Lac6	56.27	74.949	0.41347	2.6774	0.00072477	1.33189	Ctr6	Lac6	53.68	64.128	0.2565	2.153	0.000634	1.19464	0.334985
St6galnac4	Ctr6	Lac6	8.025	10.502	0.3881	2.4712	0.00072477	1.30869	Ctr6	Lac6	9.4716	11.39	0.26616	2.3811	0.000634	1.20261	0.32713
Slc9a8	Ctr6	Lac6	8.8438	6.9002	-0.35802	-2.3164	0.00072477	0.780234	Ctr6	Lac6	8.6094	7.0162	-0.29522	-2.4665	0.000634	0.814946	-0.32662
Hmgn2	Ctr6	Lac6	336.59	256.37	-0.39275	-2.5387	0.00072477	0.761672	Ctr6	Lac6	317.07	255.97	-0.30881	-2.445	0.000634	0.807305	-0.35078
Odc1	Ctr6	Lac6	67.914	52.699	-0.36593	-2.3611	0.00072477	0.775966	Ctr6	Lac6	88.556	69.667	-0.34612	-2.8808	0.000634	0.786696	-0.356025
Per3	Ctr6	Lac6	3.9268	2.8721	-0.45124	-2.8093	0.00072477	0.731411	Ctr6	Lac6	3.3996	2.4332	-0.48253	-3.1655	0.000634	0.715717	-0.466885
N6amt1	Ctr6	Lac6	10.091	7.3857	-0.4503	-2.815	0.00072477	0.731888	Ctr6	Lac6	8.334	5.8416	-0.51275	-2.889	0.000634	0.700881	-0.481525
Mt1	Ctr6	Lac6	780.9	548.14	-0.51058	-3.2921	0.00072477	0.701938	Ctr6	Lac6	831.39	606.37	-0.45532	-3.8213	0.000634	0.729345	-0.48295
Rhpn1	Ctr6	Lac6	6.6109	4.6006	-0.52301	-3.25	0.00072477	0.695915	Ctr6	Lac6	4.7323	3.404	-0.4751	-2.4263	0.000634	0.719415	-0.499055
2010320M18Rik	Ctr6	Lac6	15.676	11.358	-0.4648	-2.5708	0.00072477	0.724569	Ctr6	Lac6	16.847	10.973	-0.6184	-2.8101	0.000634	0.651357	-0.5416
Slc16a6	Ctr6	Lac6	9.346	6.4206	-0.54163	-3.0813	0.00072477	0.686993	Ctr6	Lac6	10.277	6.6033	-0.63827	-5.015	0.000634	0.642481	-0.58995
Mt2	Ctr6	Lac6	638.16	395.13	-0.69158	-4.4485	0.00072477	0.619172	Ctr6	Lac6	669.86	391.32	-0.77548	-6.8195	0.000634	0.584194	-0.73353
Rn45s	Ctr6	Lac6	411.34	241.74	-0.76684	-4.5562	0.00072477	0.5877	Ctr6	Lac6	1370.4	457.01	-1.584	-7.3845	0.000634	0.333486	-1.17542
9430020K01Rik	Ctr6	Lac6	3.607	4.683	0.37662	2.4671	0.001344	1.2983	Ctr6	Lac6	3.2122	4.06	0.33807	2.5995	0.000634	1.26407	0.357345
Id2	Ctr6	Lac6	71.843	90.814	0.33807	2.1642	0.001344	1.26407	Ctr6	Lac6	75.427	90.547	0.26358	2.3686	0.000634	1.20046	0.300825
Ubtf	Ctr6	Lac6	31.213	24.436	-0.3531	-2.2797	0.001344	0.782895	Ctr6	Lac6	31.085	24.221	-0.35991	-2.96	0.000634	0.779209	-0.356505
Atr	Ctr6	Lac6	3.1497	2.4179	-0.38144	-2.401	0.001344	0.767668	Ctr6	Lac6	3.3243	2.5761	-0.3678	-2.6653	0.000634	0.774915	-0.37462
Htr5a	Ctr6	Lac6	2.281	2.9863	0.38871	2.4093	0.0019135	1.30923	Ctr6	Lac6	2.0195	2.712	0.42566	2.5296	0.000634	1.34319	0.407185
Pgap1	Ctr6	Lac6	13.711	17.083	0.31714	2.057	0.0019135	1.24587	Ctr6	Lac6	13.913	17.098	0.29737	2.4959	0.000634	1.22891	0.307255
Thbs1	Ctr6	Lac6	3.3602	2.6155	-0.36146	-2.2406	0.0019135	0.778374	Ctr6	Lac6	2.9594	2.2956	-0.3664	-2.4717	0.000634	0.775705	-0.36393
Peg10	Ctr6	Lac6	10.017	12.678	0.33988	2.1669	0.0024563	1.26566	Ctr6	Lac6	7.3222	10.097	0.46363	4.1489	0.000634	1.37901	0.401755
Stk40	Ctr6	Lac6	10.124	12.784	0.33659	2.1769	0.0024563	1.26278	Ctr6	Lac6	9.848	12.152	0.30329	2.664	0.000634	1.23396	0.31994
Hcn1	Ctr6	Lac6	7.0708	8.9566	0.34106	2.1543	0.0024563	1.26669	Ctr6	Lac6	6.5653	7.8981	0.26664	2.4776	0.000634	1.20301	0.30385
Gm13375	Ctr6	Lac6	10.968	8.67	-0.33917	-2.0434	0.0024563	0.790494	Ctr6	Lac6	12.664	9.3185	-0.4426	-2.6465	0.000634	0.735792	-0.390885
Kcnk1	Ctr6	Lac6	13.657	17.047	0.31983	2.0769	0.002966	1.24819	Ctr6	Lac6	13.9	17.589	0.33956	2.6874	0.000634	1.26538	0.329695
Fgf11	Ctr6	Lac6	11.055	13.9	0.33445	2.139	0.0034491	1.2609	Ctr6	Lac6	12.65	15.787	0.31898	2.8029	0.000634	1.24745	0.326715
Mzf1	Ctr6	Lac6	3.2003	2.4888	-0.36275	-2.1389	0.0034491	0.77768	Ctr6	Lac6	3.2312	2.3093	-0.48461	-2.4277	0.000634	0.714689	-0.42368
Sstr1	Ctr6	Lac6	14.872	18.458	0.31163	1.9542	0.0039319	1.24111	Ctr6	Lac6	12.638	15.153	0.2618	2.366	0.000634	1.19898	0.286715
Olfml2b	Ctr6	Lac6	1.1489	1.5544	0.43605	2.1411	0.0044017	1.3529	Ctr6	Lac6	1.822	2.6881	0.56084	2.4982	0.000634	1.47513	0.498445
Adcy8	Ctr6	Lac6	5.4142	6.794	0.32758	2.1301	0.0044017	1.25491	Ctr6	Lac6	5.6919	7.4588	0.39003	3.17	0.000634	1.31042	0.358805
Plcxd2	Ctr6	Lac6	11.699	14.483	0.30789	1.9739	0.0044017	1.2379	Ctr6	Lac6	15.705	19.54	0.31521	2.741	0.000634	1.2442	0.31155
Slc44a2	Ctr6	Lac6	15.255	19.04	0.31972	2.0039	0.0044017	1.24809	Ctr6	Lac6	15.204	18.75	0.30305	2.731	0.000634	1.23376	0.311385
Itgav	Ctr6	Lac6	5.006	6.182	0.30444	1.9856	0.004868	1.23495	Ctr6	Lac6	4.9098	6.0906	0.3109	2.57	0.000634	1.24049	0.30767
Slc16a14	Ctr6	Lac6	11.695	9.4025	-0.31484	-1.9884	0.0053089	0.803939	Ctr6	Lac6	10.841	8.0822	-0.4236	-2.976	0.000634	0.745521	-0.36922
Srgap1	Ctr6	Lac6	5.9269	7.3394	0.30839	1.9534	0.0057446	1.23833	Ctr6	Lac6	8.1719	9.8966	0.27626	2.446	0.000634	1.21106	0.292325
Sema6c	Ctr6	Lac6	8.0093	9.9868	0.31833	2.07	0.0061699	1.24689	Ctr6	Lac6	13.698	16.45	0.26411	2.445	0.000634	1.2009	0.29122
Parn	Ctr6	Lac6	12.861	10.448	-0.29979	-1.9429	0.0065969	0.812368	Ctr6	Lac6	12.486	10.009	-0.3189	-2.5655	0.000634	0.801659	-0.309345
St8sia5	Ctr6	Lac6	14.755	17.99	0.28617	1.8662	0.0097661	1.2194	Ctr6	Lac6	10.684	13.903	0.37992	2.7682	0.000634	1.30127	0.333045
Ankrd35	Ctr6	Lac6	2.1859	1.7373	-0.33139	-1.907	0.0097661	0.794769	Ctr6	Lac6	2.2472	1.4745	-0.60786	-2.8313	0.000634	0.656165	-0.469625
Aox1	Ctr6	Lac6	3.9119	3.186	-0.29596	-1.8504	0.010871	0.814526	Ctr6	Lac6	6.3957	5.1026	-0.32585	-2.4782	0.000634	0.797823	-0.310905
Arrdc3	Ctr6	Lac6	28.056	22.987	-0.28747	-1.8447	0.011621	0.819336	Ctr6	Lac6	31.439	24.721	-0.34678	-3.0928	0.000634	0.786334	-0.317125
Fibcd1	Ctr6	Lac6	5.522	4.5244	-0.28747	-1.8463	0.011621	0.819334	Ctr6	Lac6	4.4525	3.411	-0.38434	-2.7448	0.000634	0.766126	-0.335905
Bcl2l11	Ctr6	Lac6	2.8362	2.2911	-0.30792	-1.8442	0.012683	0.807803	Ctr6	Lac6	3.756	2.8574	-0.3945	-2.3582	0.000634	0.76075	-0.35121
Hivep1	Ctr6	Lac6	11.41	13.857	0.28027	1.8072	0.014103	1.21443	Ctr6	Lac6	10.328	12.661	0.29376	2.5447	0.000634	1.22583	0.287015
0610037L13Rik	Ctr6	Lac6	17.451	14.312	-0.28605	-1.8091	0.015795	0.820141	Ctr6	Lac6	18.065	14.232	-0.34401	-2.44	0.000634	0.787847	-0.31503
Gatsl2	Ctr6	Lac6	17.888	21.584	0.27094	1.7569	0.016472	1.2066	Ctr6	Lac6	17.892	22.554	0.33405	3.1267	0.000634	1.26055	0.302495
Ssu72	Ctr6	Lac6	56.518	46.614	-0.27795	-1.7573	0.016794	0.824762	Ctr6	Lac6	54.016	43.192	-0.32261	-2.9203	0.000634	0.799618	-0.30028
Fam199x	Ctr6	Lac6	2.2097	2.7148	0.29698	1.8445	0.017445	1.22857	Ctr6	Lac6	1.7969	2.4503	0.4474	2.7366	0.000634	1.36361	0.37219
Spry4	Ctr6	Lac6	5.7699	6.9515	0.26878	1.7487	0.017758	1.20479	Ctr6	Lac6	4.3494	6.0133	0.46734	3.4041	0.000634	1.38256	0.36806
Zyx	Ctr6	Lac6	14.163	17.1	0.27353	1.751	0.01873	1.20877	Ctr6	Lac6	12.369	15.035	0.28156	2.467	0.000634	1.21551	0.277545
Arrdc4	Ctr6	Lac6	16.818	21.147	0.3304	1.7201	0.020651	1.25741	Ctr6	Lac6	19.558	26.078	0.41505	3.3331	0.000634	1.33335	0.372725
Col26a1	Ctr6	Lac6	11.177	13.538	0.27642	1.785	0.021271	1.21119	Ctr6	Lac6	11.205	13.559	0.27509	2.3872	0.000634	1.21008	0.275755
Sgtb	Ctr6	Lac6	22.395	26.97	0.26822	1.6997	0.023102	1.20433	Ctr6	Lac6	20.197	27.018	0.419	3.8158	0.000634	1.33774	0.34361
Lypd1	Ctr6	Lac6	105.84	88.287	-0.2616	-1.6902	0.023102	0.834133	Ctr6	Lac6	61.668	51.869	-0.2496	-2.2743	0.000634	0.8411	-0.2556
Rp2h	Ctr6	Lac6	5.5046	6.924	0.33104	1.694	0.024861	1.25793	Ctr6	Lac6	5.4539	8.1352	0.57688	2.955	0.000634	1.49162	0.45396
Ift122	Ctr6	Lac6	8.7946	7.3853	-0.25195	-1.664	0.024861	0.839755	Ctr6	Lac6	9.3409	7.28	-0.35825	-3.0232	0.000634	0.78011	-0.3051
Smg9	Ctr6	Lac6	14.473	12.145	-0.253	-1.6705	0.024861	0.839147	Ctr6	Lac6	13.436	10.048	-0.41917	-3.313	0.000634	0.747852	-0.336085
Scn1a	Ctr6	Lac6	5.436	6.524	0.26321	1.6542	0.02771	1.20015	Ctr6	Lac6	4.58	5.7356	0.32458	2.8764	0.000634	1.25231	0.293895
Zfp110	Ctr6	Lac6	5.6383	6.7646	0.2627	1.671	0.02771	1.19977	Ctr6	Lac6	6.8117	8.2591	0.27797	2.1212	0.000634	1.21249	0.270335
Acads	Ctr6	Lac6	5.0522	6.124	0.2776	1.6442	0.02884	1.21218	Ctr6	Lac6	5.8862	7.8335	0.4123	2.404	0.000634	1.33081	0.34495
Itga3	Ctr6	Lac6	4.8854	5.834	0.25617	1.646	0.030224	1.19431	Ctr6	Lac6	4.8186	6.0024	0.31692	2.4193	0.000634	1.24567	0.286545
B9d2	Ctr6	Lac6	11.613	9.5655	-0.27986	-1.6269	0.03373	0.823666	Ctr6	Lac6	14.19	8.7916	-0.69074	-3.48	0.000634	0.619535	-0.4853
Clcn6	Ctr6	Lac6	27.352	32.55	0.25131	1.6076	0.034244	1.19029	Ctr6	Lac6	25.577	30.382	0.2483	2.2257	0.000634	1.18787	0.249805
Txnip	Ctr6	Lac6	13.303	15.914	0.2585	1.612	0.034497	1.19626	Ctr6	Lac6	19.404	27	0.48086	4.4037	0.000634	1.39558	0.36968
Coq7	Ctr6	Lac6	33.04	27.815	-0.2483	-1.5574	0.039873	0.841876	Ctr6	Lac6	34.046	26.697	-0.35079	-2.5234	0.000634	0.78415	-0.299545
Brpf3	Ctr6	Lac6	4.4822	3.7927	-0.24097	-1.555	0.042598	0.846173	Ctr6	Lac6	4.8752	3.8834	-0.32811	-2.5533	0.000634	0.796577	-0.28454
Tmem41a	Ctr6	Lac6	9.5271	11.402	0.25925	1.53	0.043561	1.19686	Ctr6	Lac6	10.572	14.553	0.46108	2.6448	0.000634	1.37658	0.360165
Slc38a2	Ctr6	Lac6	15.771	18.695	0.24538	1.5639	0.044325	1.18541	Ctr6	Lac6	16.977	21.664	0.3517	3.1039	0.000634	1.2761	0.29854
Ring1	Ctr6	Lac6	9.2345	7.764	-0.2502	-1.5497	0.049848	0.840768	Ctr6	Lac6	7.9807	5.8324	-0.45241	-2.8632	0.000634	0.730817	-0.351305
AI854517	Ctr6	Lac6	12.762	17.5	0.45555	2.8417	0.00072477	1.37131	Ctr6	Lac6	8.2301	10.151	0.3027	2.4851	0.001169	1.23346	0.379125
Tmem121	Ctr6	Lac6	16.37	22.351	0.44868	2.8448	0.00072477	1.3648	Ctr6	Lac6	17.684	21.91	0.30909	2.2055	0.001169	1.23893	0.378885
Usp43	Ctr6	Lac6	1.2607	1.6722	0.40754	2.2184	0.002966	1.32643	Ctr6	Lac6	1.885	2.4913	0.4023	2.1013	0.001169	1.32162	0.40492
Adamts17	Ctr6	Lac6	3.8837	3.0857	-0.33184	-2.1057	0.0034491	0.79452	Ctr6	Lac6	4.226	3.4336	-0.29956	-2.2488	0.001169	0.812498	-0.3157
Lsm3	Ctr6	Lac6	49.282	39.3	-0.3247	-2.0807	0.0034491	0.798461	Ctr6	Lac6	41.937	33.311	-0.33222	-2.3021	0.001169	0.794311	-0.32846
Fam107a	Ctr6	Lac6	5.5828	4.3755	-0.35152	-2.1775	0.0034491	0.783754	Ctr6	Lac6	4.7655	3.8356	-0.3131	-2.063	0.001169	0.804877	-0.33231
P3h3	Ctr6	Lac6	7.8297	6.1841	-0.34039	-2.1192	0.0034491	0.789824	Ctr6	Lac6	7.735	6.143	-0.33237	-2.3202	0.001169	0.794226	-0.33638
Pex5	Ctr6	Lac6	30.023	36.72	0.2905	1.8727	0.0089927	1.22307	Ctr6	Lac6	28.663	33.864	0.24056	2.1917	0.001169	1.18146	0.26553
Chd2	Ctr6	Lac6	7.8976	9.7146	0.29872	1.8072	0.010871	1.23006	Ctr6	Lac6	7.9449	9.51	0.25942	2.2299	0.001169	1.197	0.27907
Syt17	Ctr6	Lac6	24.246	19.939	-0.28209	-1.8207	0.012338	0.822394	Ctr6	Lac6	14.497	11.492	-0.33508	-2.4358	0.001169	0.792738	-0.308585
Ppm1l	Ctr6	Lac6	10.485	12.467	0.249	1.554	0.044808	1.18904	Ctr6	Lac6	11.737	13.698	0.22287	2.083	0.001169	1.16706	0.235935
Scarb1	Ctr6	Lac6	25.87	30.502	0.2376	1.5068	0.049201	1.17905	Ctr6	Lac6	22.978	27.133	0.2398	2.1569	0.001169	1.18083	0.2387
Fras1	Ctr6	Lac6	1.8384	2.5987	0.49931	3.183	0.00072477	1.41355	Ctr6	Lac6	2.1391	2.5622	0.26034	2.2886	0.0016628	1.19776	0.379825
S100a10	Ctr6	Lac6	50.544	66.133	0.38782	2.5182	0.00072477	1.30842	Ctr6	Lac6	44.083	55.007	0.31939	2.3472	0.0016628	1.24781	0.353605
Rcor2	Ctr6	Lac6	6.4362	8.363	0.37794	2.3645	0.0019135	1.29949	Ctr6	Lac6	6.377	8.1418	0.35238	2.2863	0.0016628	1.27667	0.36516
Gm20939	Ctr6	Lac6	1.5218	1.9595	0.36469	1.8188	0.01375	1.28761	Ctr6	Lac6	1.1481	1.9125	0.7361	2.1799	0.0016628	1.66575	0.550395
Uqcc2	Ctr6	Lac6	149.65	123.9	-0.27239	-1.7104	0.016794	0.827943	Ctr6	Lac6	124.26	101.3	-0.29464	-2.481	0.0016628	0.815273	-0.283515
Madd	Ctr6	Lac6	28.53	33.829	0.24573	1.5979	0.040859	1.1857	Ctr6	Lac6	26.568	31.694	0.2545	2.1292	0.0016628	1.19294	0.250115
Sema3e	Ctr6	Lac6	1.5599	2.1695	0.47585	2.9633	0.00072477	1.39074	Ctr6	Lac6	2.3462	2.9572	0.33391	2.2515	0.002126	1.26043	0.40488
Cdk18	Ctr6	Lac6	3.1033	3.9485	0.3475	2.167	0.0034491	1.27236	Ctr6	Lac6	2.9211	3.8157	0.38544	2.2074	0.002126	1.30627	0.36647
Slc39a10	Ctr6	Lac6	22.318	27.409	0.29644	1.921	0.0078153	1.22811	Ctr6	Lac6	25.92	31.006	0.25851	2.2145	0.002126	1.19625	0.277475
Commd9	Ctr6	Lac6	31.865	25.994	-0.29378	-1.9058	0.0085886	0.81576	Ctr6	Lac6	29.02	23.99	-0.27456	-2.0948	0.002126	0.826701	-0.28417
Slc7a3	Ctr6	Lac6	9.5251	11.621	0.287	1.801	0.0147	1.22011	Ctr6	Lac6	10.592	13.037	0.29963	2.1738	0.002126	1.23084	0.293315
Chst15	Ctr6	Lac6	6.6462	7.98	0.26395	1.69	0.022506	1.20077	Ctr6	Lac6	6.5788	7.9546	0.27397	2.1467	0.002126	1.20913	0.26896
Hcrtr2	Ctr6	Lac6	4.453	5.312	0.25455	1.5753	0.0459	1.19297	Ctr6	Lac6	3.6169	4.6067	0.34897	2.08	0.002126	1.27366	0.30176
Nfil3	Ctr6	Lac6	6.529	8.8232	0.43429	2.6944	0.00072477	1.35125	Ctr6	Lac6	8.225	10.14	0.30225	2.0828	0.0025525	1.23307	0.36827
Hrk	Ctr6	Lac6	17.682	13.14	-0.428	-2.7323	0.00072477	0.743289	Ctr6	Lac6	14.184	11.9	-0.24368	-2.2046	0.0025525	0.844586	-0.33584
Per2	Ctr6	Lac6	4.0134	3.174	-0.33854	-2.155	0.001344	0.790836	Ctr6	Lac6	3.042	2.4464	-0.3147	-2.181	0.0025525	0.804013	-0.32662
Gfra2	Ctr6	Lac6	4.2966	5.2642	0.29302	1.85	0.011239	1.22521	Ctr6	Lac6	4.8475	6.0062	0.3092	2.1332	0.0025525	1.23902	0.30111
Kcna6	Ctr6	Lac6	15.628	19.095	0.28902	1.8556	0.011239	1.22182	Ctr6	Lac6	17.2	20.311	0.23982	2.1637	0.0025525	1.18085	0.26442
Ddx3y	Ctr6	Lac6	5.4952	6.6187	0.26837	1.739	0.02034	1.20445	Ctr6	Lac6	3.3813	4.2488	0.32946	2.0727	0.0025525	1.25654	0.298915
Agbl3	Ctr6	Lac6	7.8621	6.2763	-0.325	-1.6938	0.026277	0.798296	Ctr6	Lac6	7.3985	4.8481	-0.6098	-2.3442	0.0025525	0.655285	-0.4674
Vav2	Ctr6	Lac6	12.645	15.066	0.25276	1.5808	0.040613	1.19149	Ctr6	Lac6	13.66	15.936	0.22233	2.125	0.0025525	1.16662	0.237545
Lrrc55	Ctr6	Lac6	5.3493	6.3672	0.25131	1.5418	0.045481	1.19029	Ctr6	Lac6	6.8681	8.4662	0.30179	2.172	0.0025525	1.23268	0.27655
Gfap	Ctr6	Lac6	11.562	16.663	0.52721	3.2614	0.00072477	1.44114	Ctr6	Lac6	26.763	22.705	-0.23717	-2.0692	0.0029788	0.848404	0.14502
Pkn1	Ctr6	Lac6	11.833	15.004	0.34249	1.9421	0.0039319	1.26795	Ctr6	Lac6	12.544	15.18	0.2751	2.1677	0.0029788	1.21008	0.308795
Idnk	Ctr6	Lac6	9.2426	11.54	0.3203	2.0162	0.0044017	1.24865	Ctr6	Lac6	11.057	13.833	0.32317	2.0738	0.0029788	1.25108	0.321735
Celf6	Ctr6	Lac6	10.503	13.03	0.31109	2.0443	0.0061699	1.24065	Ctr6	Lac6	11.665	13.958	0.25895	2.1654	0.0029788	1.19661	0.28502
Pcsk1	Ctr6	Lac6	6.219	7.689	0.30611	1.8969	0.0085886	1.23637	Ctr6	Lac6	4.352	5.5442	0.3493	2.062	0.0029788	1.27394	0.327705
Polr2a	Ctr6	Lac6	17.65	14.415	-0.29211	-1.8866	0.0097661	0.816704	Ctr6	Lac6	16.803	14.133	-0.24963	-2.1855	0.0029788	0.841109	-0.27087
Fat3	Ctr6	Lac6	3.7083	4.51	0.28236	1.806	0.011978	1.21619	Ctr6	Lac6	4.5745	5.406	0.24115	2.2068	0.0029788	1.18194	0.261755
Creb3l1	Ctr6	Lac6	2.6531	3.3823	0.35033	2.022	0.0057446	1.27485	Ctr6	Lac6	2.7493	3.6326	0.40192	2.0252	0.0033831	1.32127	0.376125
Vasp	Ctr6	Lac6	8.335	10.647	0.35328	2.1407	0.0057446	1.27746	Ctr6	Lac6	9.9936	12.451	0.3172	2.0563	0.0033831	1.24595	0.33524
Rims1	Ctr6	Lac6	14.503	17.932	0.30615	2.0028	0.007003	1.23641	Ctr6	Lac6	13.67	16.376	0.26057	2.0384	0.0033831	1.19796	0.28336
Ttbk1	Ctr6	Lac6	12.819	15.398	0.2644	1.7163	0.023688	1.20114	Ctr6	Lac6	12.08	14.194	0.23211	2.0962	0.0033831	1.17455	0.248255
Vwa3a	Ctr6	Lac6	1.3962	1.001	-0.47952	-2.5744	0.00072477	0.717213	Ctr6	Lac6	1.0159	0.62159	-0.7088	-2.3226	0.003778	0.611825	-0.59416
Epha10	Ctr6	Lac6	6.3489	8.1719	0.36415	2.16	0.001344	1.28713	Ctr6	Lac6	4.5467	5.5655	0.2917	2.0851	0.003778	1.22408	0.327925
Slc16a13	Ctr6	Lac6	2.8879	3.7462	0.37542	2.1222	0.0034491	1.29722	Ctr6	Lac6	3.3655	4.494	0.4172	2.1202	0.003778	1.33534	0.39631
Gpn3	Ctr6	Lac6	16.33	12.928	-0.33745	-2.09	0.0044017	0.791437	Ctr6	Lac6	14.249	11.3	-0.33433	-2.2	0.003778	0.79315	-0.33589
2810013P06Rik	Ctr6	Lac6	8.3854	6.7248	-0.31837	-1.9974	0.007003	0.801973	Ctr6	Lac6	8.0321	6.2626	-0.35901	-2.073	0.003778	0.779698	-0.33869
Sltm	Ctr6	Lac6	18.882	22.604	0.25956	1.6655	0.029402	1.19712	Ctr6	Lac6	19.01	22.291	0.2295	2.0464	0.003778	1.17248	0.24453
Epm2a	Ctr6	Lac6	8.9254	7.27	-0.2959	-1.6083	0.033206	0.814524	Ctr6	Lac6	9.5933	6.7404	-0.50918	-2.1936	0.003778	0.70262	-0.40254
Olfm3	Ctr6	Lac6	3.4678	4.4042	0.34484	2.1528	0.0019135	1.27002	Ctr6	Lac6	3.5508	4.403	0.31034	1.985	0.0041559	1.24	0.32759
Hmgb2	Ctr6	Lac6	31.76	26.641	-0.25352	-1.6137	0.032926	0.838844	Ctr6	Lac6	32.426	27.731	-0.22564	-2.0815	0.0041559	0.855212	-0.23958
Cars	Ctr6	Lac6	19.107	22.652	0.245	1.5552	0.041617	1.1855	Ctr6	Lac6	18.434	21.558	0.22583	2.0184	0.0041559	1.16945	0.235415
Nt5dc3	Ctr6	Lac6	30.325	35.82	0.24041	1.5576	0.04307	1.18133	Ctr6	Lac6	30.064	35.319	0.23241	1.9442	0.0041559	1.1748	0.23641
Rps21	Ctr6	Lac6	887.52	735.73	-0.2706	-1.7476	0.017758	0.828974	Ctr6	Lac6	1015	859.95	-0.23923	-1.9893	0.004532	0.847195	-0.254915
Ppp1r3c	Ctr6	Lac6	20.31	32.43	0.67535	4.2853	0.00072477	1.59699	Ctr6	Lac6	22.657	26.479	0.22488	2.0143	0.0048954	1.16868	0.450115
Net1	Ctr6	Lac6	3.6213	2.826	-0.35775	-2.2298	0.0019135	0.78038	Ctr6	Lac6	3.2833	2.537	-0.37182	-2.0015	0.0052599	0.772805	-0.364785
Prkca	Ctr6	Lac6	18.274	22.761	0.31676	2.0517	0.0044017	1.24554	Ctr6	Lac6	20.852	24.49	0.23198	1.9382	0.0052599	1.17445	0.27437
Adgrg1	Ctr6	Lac6	43.843	53.044	0.27484	1.7873	0.018085	1.20987	Ctr6	Lac6	47.844	56.116	0.23006	1.9418	0.0052599	1.17289	0.25245
2810032G03Rik	Ctr6	Lac6	3.751	4.83	0.36475	1.8908	0.0085886	1.28767	Ctr6	Lac6	4.5952	6.4197	0.48235	1.9934	0.0056169	1.39702	0.42355
Notch3	Ctr6	Lac6	3.1005	3.7454	0.27259	1.761	0.019062	1.20798	Ctr6	Lac6	3.4956	4.131	0.24096	1.9585	0.0056169	1.18178	0.256775
Bloc1s1	Ctr6	Lac6	124.4	103.6	-0.26476	-1.6598	0.023688	0.832333	Ctr6	Lac6	132.47	114.53	-0.20994	-1.953	0.0056169	0.864568	-0.23735
R3hdm1	Ctr6	Lac6	41.13	48.89	0.24939	1.615	0.031602	1.18871	Ctr6	Lac6	37.229	43.63	0.22887	1.9166	0.0056169	1.17192	0.23913
Kcnh7	Ctr6	Lac6	2.6189	3.593	0.45622	2.8589	0.00072477	1.37194	Ctr6	Lac6	3.0105	3.7709	0.3249	1.9878	0.0059607	1.25258	0.39056
Jup	Ctr6	Lac6	7.17	9.1025	0.34369	2.1915	0.001344	1.269	Ctr6	Lac6	9.8316	11.475	0.223	2.0122	0.0059607	1.16716	0.283345
Arntl	Ctr6	Lac6	8.8722	11.216	0.33825	2.2077	0.001344	1.26422	Ctr6	Lac6	10.878	12.71	0.2246	1.9042	0.0059607	1.16846	0.281425
Cryl1	Ctr6	Lac6	16.67	12.985	-0.36	-2.2305	0.001344	0.778949	Ctr6	Lac6	17.527	14.414	-0.28211	-2.0019	0.0059607	0.822386	-0.321055
Csf2ra	Ctr6	Lac6	9.8651	7.7433	-0.34937	-2.2181	0.0019135	0.784924	Ctr6	Lac6	9.0955	7.2678	-0.32364	-1.98	0.0059607	0.79905	-0.336505
Hdac9	Ctr6	Lac6	18.597	24.781	0.4141	2.5262	0.00072477	1.33247	Ctr6	Lac6	17.411	20.34	0.2244	1.9339	0.0066421	1.1683	0.31925
Bbs2	Ctr6	Lac6	5.9794	4.9591	-0.26994	-1.6927	0.023983	0.829353	Ctr6	Lac6	6.7553	5.5575	-0.28159	-1.9026	0.0069706	0.822681	-0.275765
Myo1c	Ctr6	Lac6	3.9869	5.0483	0.34054	2.1913	0.001344	1.26623	Ctr6	Lac6	4.361	5.2013	0.254	1.9675	0.007305	1.19255	0.29727
Chpf2	Ctr6	Lac6	18.957	23.543	0.31259	1.988	0.0053089	1.24194	Ctr6	Lac6	12.908	14.859	0.20311	1.8963	0.007305	1.15118	0.25785
Rwdd2a	Ctr6	Lac6	18.376	15.263	-0.26774	-1.6666	0.025137	0.830617	Ctr6	Lac6	15.937	13.05	-0.28751	-1.8746	0.0076263	0.819313	-0.277625
Rdh10	Ctr6	Lac6	6.5102	5.422	-0.26386	-1.6269	0.031864	0.832855	Ctr6	Lac6	6.4349	5.0233	-0.35728	-1.9596	0.0076263	0.780632	-0.31057
Prodh	Ctr6	Lac6	4.0867	3.0867	-0.40486	-2.2631	0.0019135	0.755307	Ctr6	Lac6	5.1379	3.9343	-0.38507	-2.0301	0.007958	0.76574	-0.394965
Mtmr11	Ctr6	Lac6	2.5866	3.3004	0.3515	1.993	0.0057446	1.27594	Ctr6	Lac6	2.9022	3.7534	0.37101	1.9003	0.007958	1.29327	0.361255
Taf9b	Ctr6	Lac6	23.909	19.43	-0.29925	-1.8913	0.0085886	0.812674	Ctr6	Lac6	20.522	17.772	-0.20752	-1.8822	0.007958	0.866022	-0.253385
Cmtm4	Ctr6	Lac6	22.313	26.835	0.26622	1.7241	0.019062	1.20266	Ctr6	Lac6	21.332	24.92	0.22471	1.8658	0.007958	1.16855	0.245465
Ephb6	Ctr6	Lac6	8.8635	12.394	0.4837	3.1121	0.00072477	1.3984	Ctr6	Lac6	10.739	12.379	0.20504	1.8945	0.0082908	1.15272	0.34437
Met	Ctr6	Lac6	12.3	17.033	0.46899	3.0134	0.00072477	1.38414	Ctr6	Lac6	15.498	17.873	0.20568	1.904	0.0085899	1.15323	0.337335
Snx7	Ctr6	Lac6	14.225	19.31	0.44145	2.9329	0.00072477	1.35797	Ctr6	Lac6	18.04	21.001	0.21895	1.8714	0.0085899	1.16389	0.3302
Atf4	Ctr6	Lac6	107.38	140.56	0.38841	2.5213	0.00072477	1.30895	Ctr6	Lac6	104.53	122.01	0.223	1.8618	0.0085899	1.16719	0.305705
Mlh1	Ctr6	Lac6	4.507	3.657	-0.30162	-1.8211	0.017112	0.811337	Ctr6	Lac6	5.0012	3.987	-0.32695	-1.8577	0.0085899	0.797216	-0.314285
Steap2	Ctr6	Lac6	0.92046	1.112	0.2728	1.6206	0.027981	1.2082	Ctr6	Lac6	0.92379	1.2102	0.38962	1.838	0.0085899	1.31005	0.33121
Prss36	Ctr6	Lac6	2.1682	1.745	-0.3132	-1.6481	0.02884	0.804843	Ctr6	Lac6	2.1542	1.5072	-0.5152	-2.0476	0.0085899	0.699692	-0.4142
Hist1h2bn	Ctr6	Lac6	14.074	10.922	-0.36573	-1.559	0.045481	0.776074	Ctr6	Lac6	13.44	7.5236	-0.83711	-2.0795	0.0085899	0.559762	-0.60142
Pthlh	Ctr6	Lac6	1.675	2.7989	0.74067	3.065	0.00072477	1.67096	Ctr6	Lac6	1.045	1.9072	0.86796	1.9057	0.008892	1.82509	0.804315
Nfu1	Ctr6	Lac6	38.962	32.633	-0.25576	-1.6776	0.026569	0.837544	Ctr6	Lac6	39.443	33.714	-0.22643	-1.85	0.0092036	0.854747	-0.241095
Rftn1	Ctr6	Lac6	6.0435	5.027	-0.26568	-1.6556	0.029964	0.831801	Ctr6	Lac6	6.4829	5.3451	-0.27843	-1.9005	0.0092036	0.824485	-0.272055
Ccdc166	Ctr6	Lac6	4.4817	3.7276	-0.26579	-1.5346	0.044808	0.83174	Ctr6	Lac6	4.4784	3.383	-0.40466	-1.8995	0.0092036	0.755412	-0.335225
AU023762	Ctr6	Lac6	1.269	2.031	0.67796	3.0892	0.00072477	1.59988	Ctr6	Lac6	1.1968	1.9135	0.677	1.9431	0.009819	1.59882	0.67748
Ramp3	Ctr6	Lac6	11.85	14.39	0.28045	1.7426	0.021271	1.21458	Ctr6	Lac6	8.8725	11.273	0.34555	1.8649	0.009819	1.27064	0.313
Apaf1	Ctr6	Lac6	8.4491	7.0703	-0.25703	-1.6047	0.03373	0.836807	Ctr6	Lac6	7.9545	6.8802	-0.20933	-1.8848	0.009819	0.864936	-0.23318
Glyctk	Ctr6	Lac6	1.6	1.2543	-0.35746	-1.8668	0.010871	0.780536	Ctr6	Lac6	1.6545	1.1844	-0.48223	-1.769	0.010108	0.715869	-0.419845
Igfbp3	Ctr6	Lac6	22.224	18.692	-0.24968	-1.5547	0.043313	0.841082	Ctr6	Lac6	18.884	16.34	-0.20875	-1.8068	0.010108	0.865285	-0.229215
Ckap4	Ctr6	Lac6	17.18	21.587	0.32938	2.0676	0.0039319	1.25648	Ctr6	Lac6	18.517	21.195	0.1949	1.8691	0.010411	1.14465	0.26214
Trappc12	Ctr6	Lac6	10.559	8.801	-0.26273	-1.7085	0.026277	0.833508	Ctr6	Lac6	14.966	13.104	-0.19171	-1.8027	0.010411	0.875562	-0.22722
Rmrp	Ctr6	Lac6	5.0974	1.4598	-1.8039	-1.971	0.03884	0.286383	Ctr6	Lac6	14.684	2.6527	-2.4687	-2.4016	0.010718	0.18065	-2.1363
Pde9a	Ctr6	Lac6	8.0455	9.6145	0.25702	1.6013	0.037595	1.19502	Ctr6	Lac6	7.5905	9.1124	0.26363	1.8173	0.011017	1.2005	0.260325
Cd55	Ctr6	Lac6	2.1725	1.7122	-0.3435	-1.7769	0.019392	0.788124	Ctr6	Lac6	1.9823	1.354	-0.5494	-1.8359	0.011303	0.683276	-0.44645
Fos	Ctr6	Lac6	5.887	7.113	0.27273	1.6941	0.025137	1.20809	Ctr6	Lac6	2.653	3.6223	0.44896	1.8885	0.011303	1.36506	0.360845
Stag3	Ctr6	Lac6	1.5482	1.2254	-0.33732	-1.7932	0.011978	0.791507	Ctr6	Lac6	1.6776	1.2265	-0.45185	-1.8821	0.011591	0.731104	-0.394585
Csrnp1	Ctr6	Lac6	1.1519	1.5071	0.38772	1.7942	0.016794	1.30833	Ctr6	Lac6	0.73215	1.208	0.72242	1.9415	0.011591	1.64996	0.55507
Hsd17b7	Ctr6	Lac6	10.853	12.942	0.25395	1.5795	0.040859	1.19247	Ctr6	Lac6	11.003	9.4929	-0.21304	-1.8206	0.011878	0.862716	0.020455
Hist3h2a	Ctr6	Lac6	104.86	80.157	-0.38757	-2.4473	0.00072477	0.764413	Ctr6	Lac6	102.67	86.1	-0.25405	-1.893	0.01216	0.838536	-0.32081
Lancl3	Ctr6	Lac6	2.3376	3.0346	0.37648	2.2063	0.002966	1.29818	Ctr6	Lac6	2.3225	3.0206	0.37913	1.8844	0.01216	1.30056	0.377805
Ust	Ctr6	Lac6	7.2179	8.8851	0.2998	1.9457	0.0078153	1.23098	Ctr6	Lac6	8.8925	10.259	0.20628	1.8122	0.01216	1.15371	0.25304
Pih1d1	Ctr6	Lac6	29.599	23.36	-0.3415	-2.0079	0.0057446	0.789216	Ctr6	Lac6	28.082	23.729	-0.24297	-1.796	0.012445	0.845001	-0.292235
Trit1	Ctr6	Lac6	5.6851	6.99	0.29995	1.8817	0.0093809	1.23111	Ctr6	Lac6	5.8396	7.1657	0.29523	1.7874	0.012445	1.22708	0.29759
Lppr5	Ctr6	Lac6	26.487	32.055	0.27524	1.7765	0.017112	1.2102	Ctr6	Lac6	26.251	29.97	0.19127	1.761	0.012445	1.14177	0.233255
Hps1	Ctr6	Lac6	2.9347	2.2626	-0.37518	-2.035	0.0053089	0.771007	Ctr6	Lac6	2.3624	1.6906	-0.4826	-1.8871	0.012724	0.715657	-0.42889
Cpne8	Ctr6	Lac6	12.123	16.034	0.40335	2.1787	0.0024563	1.32258	Ctr6	Lac6	17.01	20.322	0.25666	1.7945	0.01299	1.19471	0.330005
Cml1	Ctr6	Lac6	7.959	6.466	-0.29969	-1.5888	0.04212	0.812425	Ctr6	Lac6	8.714	6.4234	-0.44005	-1.8365	0.01326	0.737107	-0.36987
Mir22hg	Ctr6	Lac6	17.147	22.396	0.38527	2.4766	0.001344	1.30611	Ctr6	Lac6	9.3795	11.258	0.26347	1.7511	0.013808	1.20037	0.32437
1110017D15Rik	Ctr6	Lac6	8.1953	5.8833	-0.47815	-1.7063	0.023983	0.717895	Ctr6	Lac6	11.642	7.169	-0.69949	-1.8566	0.013808	0.615787	-0.58882
Ddhd2	Ctr6	Lac6	12.912	10.736	-0.26625	-1.6649	0.026277	0.831477	Ctr6	Lac6	12.7	11.115	-0.19294	-1.7862	0.014077	0.874817	-0.229595
Cep83os	Ctr6	Lac6	4.8091	4.0738	-0.23938	-1.5109	0.047578	0.847106	Ctr6	Lac6	4.1805	3.398	-0.29873	-1.8076	0.014077	0.812963	-0.269055
Lrp5	Ctr6	Lac6	2.6681	3.3872	0.34423	2.1514	0.0024563	1.26948	Ctr6	Lac6	3.1938	3.791	0.24728	1.7728	0.014359	1.18697	0.295755
H2-K1	Ctr6	Lac6	2.54	3.4626	0.4465	2.2176	0.001344	1.36275	Ctr6	Lac6	5.39	6.8148	0.33837	1.7801	0.01517	1.26433	0.392435
Tbr1	Ctr6	Lac6	25.866	20.679	-0.3228	-2.0575	0.0039319	0.799478	Ctr6	Lac6	29.752	26.042	-0.19215	-1.746	0.01517	0.875295	-0.257475
Mrpl55	Ctr6	Lac6	18.768	15.309	-0.2939	-1.8042	0.018085	0.815692	Ctr6	Lac6	18.173	14.711	-0.30486	-1.7055	0.015435	0.809519	-0.29938
2900026A02Rik	Ctr6	Lac6	8.7023	10.383	0.25481	1.6087	0.034738	1.19319	Ctr6	Lac6	8.2793	9.383	0.1806	1.738	0.015683	1.13336	0.217705
Amy1	Ctr6	Lac6	10.706	8.9149	-0.26414	-1.6516	0.030224	0.83269	Ctr6	Lac6	12.886	10.757	-0.26042	-1.754	0.016977	0.834843	-0.26228
Lace1	Ctr6	Lac6	5.4388	4.5592	-0.25451	-1.5644	0.041878	0.83827	Ctr6	Lac6	5.5068	4.4421	-0.30996	-1.7612	0.017237	0.80666	-0.282235
Kcnh1	Ctr6	Lac6	5.5069	7.0065	0.34745	2.177	0.001344	1.27231	Ctr6	Lac6	6.1031	6.929	0.18311	1.7395	0.017507	1.13534	0.26528
Pts	Ctr6	Lac6	24.76	19.649	-0.33387	-2.0835	0.0057446	0.793403	Ctr6	Lac6	24.868	20.955	-0.247	-1.7175	0.017507	0.842645	-0.290435
Gm10336	Ctr6	Lac6	4.13	3.1897	-0.37283	-2.295	0.001344	0.772266	Ctr6	Lac6	4.2598	3.4909	-0.2872	-1.7478	0.017764	0.819488	-0.330015
Rgs7	Ctr6	Lac6	35.928	42.446	0.2405	1.542	0.045481	1.1814	Ctr6	Lac6	33.328	37.94	0.18698	1.6849	0.018019	1.13838	0.21374
Stard10	Ctr6	Lac6	13.39	16.712	0.31977	2.0072	0.0082042	1.24813	Ctr6	Lac6	13.45	16.138	0.26271	1.7397	0.018756	1.19973	0.29124
Stk36	Ctr6	Lac6	1.9531	2.3593	0.27258	1.6622	0.02884	1.20797	Ctr6	Lac6	2.4214	2.918	0.26943	1.6887	0.019517	1.20533	0.271005
Tpk1	Ctr6	Lac6	2.0308	1.4132	-0.52307	-2.5296	0.001344	0.695888	Ctr6	Lac6	2.1341	1.4835	-0.52466	-1.737	0.01977	0.695121	-0.523865
Mfap2	Ctr6	Lac6	9.6718	11.862	0.29458	1.7724	0.017758	1.22654	Ctr6	Lac6	12.39	15.024	0.27806	1.7342	0.01977	1.21257	0.28632
Hist1h2bc	Ctr6	Lac6	37.66	26.489	-0.50777	-3.1876	0.00072477	0.703306	Ctr6	Lac6	27.223	22.353	-0.28435	-1.65	0.020004	0.821106	-0.39606
Ccdc136	Ctr6	Lac6	9.4394	11.488	0.28343	1.8155	0.015795	1.21709	Ctr6	Lac6	10.007	11.49	0.2001	1.7092	0.02096	1.14882	0.241765
Trip10	Ctr6	Lac6	1.114	1.4402	0.36979	1.6152	0.03632	1.29217	Ctr6	Lac6	1.113	1.6482	0.56645	1.6007	0.02121	1.48088	0.46812
Pard6g	Ctr6	Lac6	4.4318	5.2476	0.24374	1.5357	0.044808	1.18407	Ctr6	Lac6	5.3037	6.3123	0.25115	1.68	0.022179	1.19016	0.247445
Igsf9	Ctr6	Lac6	2.6546	3.6222	0.4483	2.7809	0.00072477	1.36452	Ctr6	Lac6	3.771	4.4783	0.24771	1.7253	0.022652	1.18732	0.348005
Lrrc61	Ctr6	Lac6	5.684	4.6916	-0.27681	-1.644	0.029684	0.825411	Ctr6	Lac6	6.4301	5.3535	-0.26435	-1.6947	0.022652	0.832573	-0.27058
Ero1lb	Ctr6	Lac6	4.3578	3.2414	-0.42699	-2.6208	0.00072477	0.74381	Ctr6	Lac6	4.5674	3.8087	-0.26204	-1.7027	0.023098	0.833907	-0.344515
Ampd2	Ctr6	Lac6	19.23	22.772	0.24388	1.5395	0.045481	1.18417	Ctr6	Lac6	20.195	22.983	0.18657	1.6481	0.023098	1.13806	0.215225
Ccdc53	Ctr6	Lac6	12.868	10.093	-0.3504	-2.103	0.0039319	0.784329	Ctr6	Lac6	14.37	11.735	-0.2924	-1.6223	0.023337	0.816531	-0.3214
Cep170b	Ctr6	Lac6	28.715	35.153	0.29184	1.9094	0.0082042	1.22421	Ctr6	Lac6	28.54	32.625	0.19276	1.6304	0.023823	1.14295	0.2423
Prkar2a	Ctr6	Lac6	21.277	25.928	0.28519	1.8253	0.013052	1.21857	Ctr6	Lac6	21.342	24.215	0.18222	1.6389	0.023823	1.13463	0.233705
Apln	Ctr6	Lac6	1.0616	1.6944	0.67446	3.184	0.00072477	1.596	Ctr6	Lac6	1.4706	1.003	-0.55198	-1.7506	0.024053	0.682083	0.06124
Ispd	Ctr6	Lac6	3.2453	2.6227	-0.3072	-1.6673	0.026569	0.808164	Ctr6	Lac6	3.9191	3.029	-0.37131	-1.6489	0.024053	0.773078	-0.339255
Myadm	Ctr6	Lac6	29.493	37.771	0.356	2.2803	0.00072477	1.28067	Ctr6	Lac6	22.945	26.083	0.18489	1.6341	0.024685	1.13673	0.270445
Smad3	Ctr6	Lac6	4.6577	3.559	-0.3879	-2.448	0.00072477	0.764204	Ctr6	Lac6	4.1891	3.5702	-0.23062	-1.6392	0.024685	0.852263	-0.30926
Htr7	Ctr6	Lac6	4.6631	5.6906	0.28728	1.8	0.012338	1.22034	Ctr6	Lac6	4.2338	5.136	0.27867	1.6744	0.024685	1.21308	0.282975
Mfsd12	Ctr6	Lac6	11.351	13.917	0.29403	1.755	0.019062	1.22606	Ctr6	Lac6	11.746	13.906	0.24353	1.6261	0.025157	1.18389	0.26878
Zbtb7b	Ctr6	Lac6	1.4754	2.0113	0.44705	2.2322	0.0019135	1.36325	Ctr6	Lac6	1.4784	1.94	0.39195	1.6894	0.02537	1.31217	0.4195
L2hgdh	Ctr6	Lac6	7.0009	8.3077	0.2469	1.5628	0.042598	1.18666	Ctr6	Lac6	7.6667	8.9752	0.22733	1.6302	0.02561	1.17067	0.237115
Camk1g	Ctr6	Lac6	22.254	27.389	0.2995	1.895	0.0085886	1.23075	Ctr6	Lac6	18.342	20.675	0.17276	1.6379	0.02581	1.12722	0.23613
Mfsd4	Ctr6	Lac6	4.1026	5.141	0.3255	1.9095	0.0074064	1.2531	Ctr6	Lac6	4.0925	4.951	0.27498	1.6185	0.02603	1.20998	0.30024
Dexi	Ctr6	Lac6	12.33	14.635	0.24647	1.537	0.0459	1.18631	Ctr6	Lac6	10.926	13.077	0.25932	1.651	0.026457	1.19692	0.252895
Osbpl3	Ctr6	Lac6	1.8608	2.459	0.40212	2.5469	0.00072477	1.32145	Ctr6	Lac6	1.6666	2.0443	0.29469	1.6525	0.026672	1.22663	0.348405
Syndig1	Ctr6	Lac6	8.1604	10.793	0.40345	2.5344	0.001344	1.32267	Ctr6	Lac6	6.9478	8.2413	0.24631	1.6472	0.026672	1.18618	0.32488
Anapc13	Ctr6	Lac6	84.254	62.824	-0.4234	-2.6318	0.00072477	0.745645	Ctr6	Lac6	98.135	83.994	-0.22448	-1.5994	0.026887	0.855899	-0.32394
Mmgt2	Ctr6	Lac6	3.8829	4.7678	0.2961	1.5879	0.035524	1.22788	Ctr6	Lac6	4.9781	6.275	0.33401	1.628	0.027101	1.26052	0.315055
Pou2f2	Ctr6	Lac6	1.9438	1.465	-0.40753	-2.2326	0.00072477	0.75391	Ctr6	Lac6	1.5071	1.1177	-0.43127	-1.5786	0.027312	0.741604	-0.4194
Cacna1i	Ctr6	Lac6	6.5397	8.1048	0.30955	1.9746	0.0061699	1.23933	Ctr6	Lac6	8.4062	9.5279	0.1807	1.6464	0.027312	1.13344	0.245125
Cygb	Ctr6	Lac6	20.83	16.914	-0.30043	-1.8941	0.010126	0.812009	Ctr6	Lac6	16.972	14.945	-0.18346	-1.6376	0.027312	0.880586	-0.241945
Plp1	Ctr6	Lac6	8.4158	10.137	0.2685	1.7393	0.020965	1.20456	Ctr6	Lac6	22.666	25.697	0.18107	1.5976	0.027312	1.13373	0.224785
Ngef	Ctr6	Lac6	41.35	51.893	0.32766	2.113	0.002966	1.25498	Ctr6	Lac6	38.02	43.32	0.18851	1.637	0.027757	1.13959	0.258085
Tes	Ctr6	Lac6	4.7201	5.625	0.25303	1.56	0.047793	1.19171	Ctr6	Lac6	8.4007	9.8177	0.22487	1.619	0.027757	1.16868	0.23895
Ghr	Ctr6	Lac6	3.6082	2.6034	-0.4708	-2.2059	0.0019135	0.721529	Ctr6	Lac6	3.1909	2.3135	-0.46387	-1.62	0.027971	0.725037	-0.467335
Ldlr	Ctr6	Lac6	12.069	15.117	0.3248	2.0664	0.004868	1.25251	Ctr6	Lac6	10.258	9.0896	-0.17452	-1.6029	0.028193	0.88606	0.07514
Gstp2	Ctr6	Lac6	28.749	34.3	0.2549	1.6	0.03884	1.19328	Ctr6	Lac6	34.672	40.508	0.22442	1.5931	0.02841	1.16831	0.23966
Pcnt	Ctr6	Lac6	1.8339	1.5199	-0.27098	-1.6879	0.025441	0.828753	Ctr6	Lac6	2.0501	1.7496	-0.2286	-1.6055	0.028634	0.853409	-0.24979
Snapc5	Ctr6	Lac6	33.183	27.881	-0.25118	-1.59	0.038339	0.840204	Ctr6	Lac6	33.943	29.01	-0.22612	-1.6097	0.028634	0.85493	-0.23865
Extl1	Ctr6	Lac6	9.0865	7.3046	-0.31491	-2.084	0.002966	0.803899	Ctr6	Lac6	4.6347	3.9553	-0.2287	-1.611	0.028843	0.853402	-0.271805
Gys1	Ctr6	Lac6	5.6793	9.623	0.76081	4.8497	0.00072477	1.69444	Ctr6	Lac6	6.7612	7.7984	0.205	1.6067	0.029065	1.15341	0.482905
Prr5	Ctr6	Lac6	4.3117	5.4319	0.3332	1.8612	0.013052	1.25981	Ctr6	Lac6	5.0355	6.3036	0.32402	1.6509	0.029702	1.25182	0.32861
Chrac1	Ctr6	Lac6	15.904	11.934	-0.41436	-2.4959	0.00072477	0.750351	Ctr6	Lac6	13.696	11.01	-0.3143	-1.6157	0.02991	0.80423	-0.36433
Armc2	Ctr6	Lac6	1.837	1.4795	-0.31225	-1.759	0.017758	0.805382	Ctr6	Lac6	1.866	1.46	-0.35383	-1.64	0.030557	0.782503	-0.33304
Rims4	Ctr6	Lac6	26.495	32.103	0.27701	1.7351	0.020651	1.21169	Ctr6	Lac6	24.365	28.44	0.2231	1.5583	0.030776	1.16724	0.250055
Pkib	Ctr6	Lac6	0.73338	1.0661	0.53971	2.6712	0.00072477	1.45368	Ctr6	Lac6	0.76888	1.0634	0.46785	1.5255	0.031409	1.38305	0.50378
Eif4ebp1	Ctr6	Lac6	6.1865	8.6531	0.48408	2.613	0.00072477	1.3987	Ctr6	Lac6	6.4351	8.3301	0.37237	1.5996	0.031409	1.29448	0.428225
Ccno	Ctr6	Lac6	2.2101	1.4083	-0.6501	-2.6194	0.00072477	0.637235	Ctr6	Lac6	1.3712	0.77999	-0.81394	-1.6685	0.03161	0.568823	-0.73202
Kcnab3	Ctr6	Lac6	2.8141	3.6376	0.37029	2.0521	0.0034491	1.29262	Ctr6	Lac6	3.5032	4.3623	0.31641	1.6174	0.032042	1.24524	0.34335
Tmem108	Ctr6	Lac6	8.1917	9.6837	0.24139	1.5537	0.039627	1.18213	Ctr6	Lac6	7.695	8.753	0.18595	1.5797	0.032042	1.13757	0.21367
Gucy1b3	Ctr6	Lac6	68.563	85.28	0.31484	2.059	0.0039319	1.24388	Ctr6	Lac6	76.362	87.174	0.191	1.6023	0.03268	1.14158	0.25292
Zswim7	Ctr6	Lac6	14.236	11.162	-0.35095	-1.9143	0.0074064	0.784067	Ctr6	Lac6	11.157	8.2581	-0.43409	-1.6354	0.032882	0.74016	-0.39252
Clmp	Ctr6	Lac6	8.3428	9.8537	0.24013	1.545	0.047345	1.1811	Ctr6	Lac6	14.594	16.434	0.17132	1.5626	0.033081	1.12609	0.205725
Usp31	Ctr6	Lac6	8.4922	10.019	0.23858	1.526	0.048501	1.17984	Ctr6	Lac6	8.9707	10.13	0.17538	1.5775	0.033305	1.12927	0.20698
Nr1d2	Ctr6	Lac6	10.212	7.3975	-0.46517	-2.981	0.00072477	0.724385	Ctr6	Lac6	9.4438	8.302	-0.18591	-1.5651	0.03351	0.879093	-0.32554
Pdk3	Ctr6	Lac6	7.2333	9.5492	0.40072	2.468	0.00072477	1.32017	Ctr6	Lac6	6.9838	8.403	0.26689	1.5849	0.033723	1.20322	0.333805
Sema4b	Ctr6	Lac6	5.5575	6.8272	0.29686	1.8973	0.012683	1.22847	Ctr6	Lac6	5.7452	6.6447	0.20984	1.56	0.034553	1.15657	0.25335
Cbr4	Ctr6	Lac6	12.671	10.067	-0.33189	-1.996	0.0074064	0.794494	Ctr6	Lac6	12.177	9.803	-0.31291	-1.6035	0.035355	0.805013	-0.3224
Ankrd33b	Ctr6	Lac6	1.9258	2.4039	0.31987	1.8267	0.010126	1.24822	Ctr6	Lac6	1.106	1.44	0.38109	1.4643	0.035355	1.30233	0.35048
Diap2	Ctr6	Lac6	1.7806	2.2025	0.30677	1.9122	0.0105	1.23694	Ctr6	Lac6	1.667	1.9841	0.25083	1.6051	0.035732	1.1899	0.2788
Mphosph9	Ctr6	Lac6	3.1701	2.6278	-0.27064	-1.708	0.021589	0.828948	Ctr6	Lac6	2.5502	2.1756	-0.22915	-1.5715	0.035932	0.853133	-0.249895
Rilpl1	Ctr6	Lac6	10.044	12.106	0.2693	1.7197	0.024576	1.20523	Ctr6	Lac6	9.1223	10.606	0.21752	1.5583	0.035932	1.16273	0.24341
Emd	Ctr6	Lac6	37.284	44.7	0.26175	1.6533	0.027126	1.19894	Ctr6	Lac6	36.18	40.477	0.16178	1.5558	0.035932	1.11867	0.211765
Csdc2	Ctr6	Lac6	89.347	106.62	0.25506	1.6788	0.03078	1.19339	Ctr6	Lac6	97.084	111.15	0.19529	1.569	0.036147	1.14496	0.225175
Dnph1	Ctr6	Lac6	5.488	4.3	-0.32207	-1.624	0.03734	0.799917	Ctr6	Lac6	6.6481	4.9505	-0.42537	-1.5912	0.036552	0.744647	-0.37372
Smtnl2	Ctr6	Lac6	1.0062	1.6402	0.70497	3.0317	0.00072477	1.63012	Ctr6	Lac6	1.4347	0.96308	-0.57508	-1.6289	0.037133	0.671247	0.064945
Tmem8b	Ctr6	Lac6	23.934	29.9	0.32125	2.0734	0.0053089	1.24942	Ctr6	Lac6	20.318	22.827	0.16796	1.5387	0.037133	1.12347	0.244605
Adsl	Ctr6	Lac6	6.8777	5.6417	-0.28579	-1.822	0.017758	0.820292	Ctr6	Lac6	6.4401	5.5336	-0.21886	-1.5567	0.03732	0.859241	-0.252325
Maml3	Ctr6	Lac6	1.8242	2.1698	0.25029	1.5639	0.04212	1.18945	Ctr6	Lac6	1.7234	2.048	0.24895	1.5466	0.03732	1.18835	0.24962
Numb	Ctr6	Lac6	5.7404	6.7939	0.24308	1.5395	0.041617	1.18352	Ctr6	Lac6	5.3037	6.207	0.2269	1.5567	0.037714	1.17032	0.23499
Slitrk4	Ctr6	Lac6	10.262	12.203	0.24987	1.5599	0.04307	1.1891	Ctr6	Lac6	9.3677	10.645	0.18451	1.5615	0.037714	1.13643	0.21719
Ntmt1	Ctr6	Lac6	26.531	35.265	0.41053	2.617	0.00072477	1.32917	Ctr6	Lac6	28.218	32.059	0.18411	1.5586	0.038524	1.13612	0.29732
A930024E05Rik	Ctr6	Lac6	1.6016	2.1866	0.44915	2.0544	0.0057446	1.36524	Ctr6	Lac6	1.7538	2.465	0.49157	1.5714	0.038691	1.40598	0.47036
Acad11	Ctr6	Lac6	6.2237	5.0447	-0.30298	-1.8064	0.015142	0.810572	Ctr6	Lac6	6.1628	5.2812	-0.22271	-1.5051	0.039496	0.856951	-0.262845
Peli3	Ctr6	Lac6	4.5874	5.5196	0.2668	1.5633	0.047118	1.20321	Ctr6	Lac6	3.972	4.9635	0.32148	1.5695	0.040849	1.24962	0.29414
Klk14	Ctr6	Lac6	8.0689	5.7273	-0.49452	-2.7486	0.00072477	0.709797	Ctr6	Lac6	2.7328	1.7794	-0.6189	-1.605	0.041963	0.651131	-0.55671
Sik3	Ctr6	Lac6	10.713	12.6	0.23409	1.4948	0.048961	1.17617	Ctr6	Lac6	9.9083	11.167	0.17259	1.5187	0.042913	1.12708	0.20334
Fancl	Ctr6	Lac6	4.7343	3.7329	-0.34286	-1.7072	0.025441	0.788474	Ctr6	Lac6	5.614	4.4007	-0.35141	-1.5166	0.043296	0.783815	-0.347135
Rtn4rl1	Ctr6	Lac6	14.357	17.061	0.24895	1.562	0.043313	1.18835	Ctr6	Lac6	12.643	14.194	0.16697	1.51	0.043296	1.1227	0.20796
Rcan2	Ctr6	Lac6	21.313	26.058	0.28998	1.852	0.011978	1.22263	Ctr6	Lac6	21.995	24.81	0.17418	1.509	0.043821	1.12833	0.23208
Nlk	Ctr6	Lac6	21.264	25.37	0.25495	1.6344	0.024576	1.1933	Ctr6	Lac6	21.223	23.798	0.16516	1.492	0.043821	1.12129	0.210055
Gpr108	Ctr6	Lac6	6.5635	5.124	-0.35719	-2.2406	0.00072477	0.780682	Ctr6	Lac6	5.3323	4.4236	-0.26954	-1.4795	0.0446	0.829583	-0.313365
Dlx6os1	Ctr6	Lac6	7.3304	8.9474	0.28758	1.7754	0.015795	1.22059	Ctr6	Lac6	8.7382	9.9456	0.18672	1.505	0.045706	1.13818	0.23715
Baiap2l2	Ctr6	Lac6	0.89357	1.3221	0.56526	2.0255	0.0089927	1.47966	Ctr6	Lac6	0.89446	1.4174	0.66417	1.605	0.046624	1.58466	0.614715
Cckbr	Ctr6	Lac6	11.475	15.315	0.41642	2.6587	0.00072477	1.33462	Ctr6	Lac6	4.7753	5.6871	0.25209	1.5181	0.046806	1.19093	0.334255
Cdkl4	Ctr6	Lac6	3.0425	2.1847	-0.4778	-2.6966	0.00072477	0.71807	Ctr6	Lac6	1.8762	1.4123	-0.40974	-1.4898	0.047337	0.752755	-0.44377
Igsf3	Ctr6	Lac6	10.994	13.018	0.24373	1.5598	0.039627	1.18405	Ctr6	Lac6	12.81	14.314	0.16015	1.467	0.049137	1.11741	0.20194

## Sheet: q<0.1
	Experiment 1								Experiment 2
gene symbol	Condition_1	Condition_2	fpkm_1	fpkm_2	log2_fold_change	test_stat(The value of the test statistic used to compute significance of the observed change in FPKM)	q_value	fold_change	Condition_1	Condition_2	fpkm_1	fpkm_2	log2_fold_change	test_stat(The value of the test statistic used to compute significance of the observed change in FPKM)	q_value	fold_change	log2_fold_change_average
Vegfa	Ctr6	Lac6	18.06	45.956	1.3474	8.5258	0.00072477	2.5446	Ctr6	Lac6	14.618	18.228	0.31839	2.9264	0.000634	1.24694	0.832895
Pthlh	Ctr6	Lac6	1.675	2.7989	0.74067	3.065	0.00072477	1.67096	Ctr6	Lac6	1.045	1.9072	0.86796	1.9057	0.008892	1.82509	0.804315
AU023762	Ctr6	Lac6	1.269	2.031	0.67796	3.0892	0.00072477	1.59988	Ctr6	Lac6	1.1968	1.9135	0.677	1.9431	0.009819	1.59882	0.67748
Tuba8	Ctr6	Lac6	1.6094	2.5397	0.65815	2.8074	0.00072477	1.57806	Ctr6	Lac6	0.85314	1.3499	0.662	1.3493	0.089821	1.58228	0.660075
Synj2	Ctr6	Lac6	2.6479	4.2482	0.68197	2.47	0.00072477	1.60434	Ctr6	Lac6	1.8643	2.742	0.55665	2.357	0.000634	1.47086	0.61931
Baiap2l2	Ctr6	Lac6	0.89357	1.3221	0.56526	2.0255	0.0089927	1.47966	Ctr6	Lac6	0.89446	1.4174	0.66417	1.605	0.046624	1.58466	0.614715
Tbc1d8b	Ctr6	Lac6	0.86136	1.2088	0.48892	2.5878	0.00072477	1.4034	Ctr6	Lac6	0.66599	1.0949	0.71727	2.4398	0.000634	1.64407	0.603095
Nptx2	Ctr6	Lac6	13.089	20.343	0.6361	4.0308	0.00072477	1.55413	Ctr6	Lac6	6.8963	9.7447	0.4988	3.3315	0.000634	1.41304	0.56745
Gpr3	Ctr6	Lac6	2.2852	3.5632	0.6408	3.2389	0.00072477	1.55924	Ctr6	Lac6	1.3797	1.9243	0.47991	1.3654	0.07437	1.39466	0.560355
Csrnp1	Ctr6	Lac6	1.1519	1.5071	0.38772	1.7942	0.016794	1.30833	Ctr6	Lac6	0.73215	1.208	0.72242	1.9415	0.011591	1.64996	0.55507
Gm20939	Ctr6	Lac6	1.5218	1.9595	0.36469	1.8188	0.01375	1.28761	Ctr6	Lac6	1.1481	1.9125	0.7361	2.1799	0.0016628	1.66575	0.550395
Tfrc	Ctr6	Lac6	46.92	62.84	0.42125	2.7484	0.00072477	1.33909	Ctr6	Lac6	37.447	58.495	0.64345	5.375	0.000634	1.56207	0.53235
Kcng1	Ctr6	Lac6	10.352	16.706	0.69043	4.4298	0.00072477	1.61377	Ctr6	Lac6	9.985	12.873	0.36648	2.71	0.000634	1.28921	0.528455
Adcyap1	Ctr6	Lac6	8.1872	12.701	0.63355	4.022	0.00072477	1.55138	Ctr6	Lac6	8.14	10.892	0.4201	2.7988	0.000634	1.33803	0.526825
Serinc2	Ctr6	Lac6	2.997	4.1353	0.46439	2.449	0.00072477	1.37974	Ctr6	Lac6	3.4813	5.2122	0.58225	2.4718	0.000634	1.49718	0.52332
Gpr26	Ctr6	Lac6	18.415	27.457	0.57629	3.6125	0.00072477	1.49101	Ctr6	Lac6	17.143	23.564	0.45897	4.242	0.000634	1.37456	0.51763
Scg2	Ctr6	Lac6	46.558	70.074	0.58984	3.8159	0.00072477	1.50509	Ctr6	Lac6	43.811	58.748	0.42326	3.538	0.000634	1.34096	0.50655
Pkib	Ctr6	Lac6	0.73338	1.0661	0.53971	2.6712	0.00072477	1.45368	Ctr6	Lac6	0.76888	1.0634	0.46785	1.5255	0.031409	1.38305	0.50378
Olfml2b	Ctr6	Lac6	1.1489	1.5544	0.43605	2.1411	0.0044017	1.3529	Ctr6	Lac6	1.822	2.6881	0.56084	2.4982	0.000634	1.47513	0.498445
Gys1	Ctr6	Lac6	5.6793	9.623	0.76081	4.8497	0.00072477	1.69444	Ctr6	Lac6	6.7612	7.7984	0.205	1.6067	0.029065	1.15341	0.482905
Kcns1	Ctr6	Lac6	1.3143	1.6621	0.33867	1.5147	0.055235	1.2646	Ctr6	Lac6	1.438	2.1855	0.60354	2.0201	0.0062971	1.51945	0.471105
A930024E05Rik	Ctr6	Lac6	1.6016	2.1866	0.44915	2.0544	0.0057446	1.36524	Ctr6	Lac6	1.7538	2.465	0.49157	1.5714	0.038691	1.40598	0.47036
Trip10	Ctr6	Lac6	1.114	1.4402	0.36979	1.6152	0.03632	1.29217	Ctr6	Lac6	1.113	1.6482	0.56645	1.6007	0.02121	1.48088	0.46812
Ppp1r18	Ctr6	Lac6	3.4076	4.5428	0.4148	2.551	0.00072477	1.33311	Ctr6	Lac6	4.4685	6.3603	0.50929	3.4816	0.000634	1.42336	0.462045
Cdkn1a	Ctr6	Lac6	30.776	45.615	0.567	3.6287	0.00072477	1.48216	Ctr6	Lac6	31.712	40.315	0.34628	3.1065	0.000634	1.27129	0.45664
Rp2h	Ctr6	Lac6	5.5046	6.924	0.33104	1.694	0.024861	1.25793	Ctr6	Lac6	5.4539	8.1352	0.57688	2.955	0.000634	1.49162	0.45396
Ppp1r3c	Ctr6	Lac6	20.31	32.43	0.67535	4.2853	0.00072477	1.59699	Ctr6	Lac6	22.657	26.479	0.22488	2.0143	0.0048954	1.16868	0.450115
Hps6	Ctr6	Lac6	1.172	1.691	0.52894	2.4632	0.00072477	1.44287	Ctr6	Lac6	1.7088	2.1798	0.35125	1.3653	0.081282	1.27567	0.440095
Eif4ebp1	Ctr6	Lac6	6.1865	8.6531	0.48408	2.613	0.00072477	1.3987	Ctr6	Lac6	6.4351	8.3301	0.37237	1.5996	0.031409	1.29448	0.428225
2810032G03Rik	Ctr6	Lac6	3.751	4.83	0.36475	1.8908	0.0085886	1.28767	Ctr6	Lac6	4.5952	6.4197	0.48235	1.9934	0.0056169	1.39702	0.42355
Ccne1	Ctr6	Lac6	6.129	7.89	0.36563	2.2722	0.00072477	1.28845	Ctr6	Lac6	6.3441	8.8341	0.47766	3.0073	0.000634	1.39249	0.421645
Zbtb7b	Ctr6	Lac6	1.4754	2.0113	0.44705	2.2322	0.0019135	1.36325	Ctr6	Lac6	1.4784	1.94	0.39195	1.6894	0.02537	1.31217	0.4195
Efr3a	Ctr6	Lac6	18.1	24.117	0.40934	2.6364	0.00072477	1.32808	Ctr6	Lac6	16.071	21.464	0.4174	3.7129	0.000634	1.33555	0.41337
Zfp143	Ctr6	Lac6	3.3778	4.4834	0.40851	2.5707	0.00072477	1.32732	Ctr6	Lac6	3.989	5.3155	0.4139	2.6412	0.000634	1.33233	0.411205
Htr5a	Ctr6	Lac6	2.281	2.9863	0.38871	2.4093	0.0019135	1.30923	Ctr6	Lac6	2.0195	2.712	0.42566	2.5296	0.000634	1.34319	0.407185
Rsl1	Ctr6	Lac6	1.309	1.672	0.3526	1.5371	0.051669	1.27693	Ctr6	Lac6	1.427	1.9622	0.45941	1.3439	0.085732	1.37499	0.406005
Usp43	Ctr6	Lac6	1.2607	1.6722	0.40754	2.2184	0.002966	1.32643	Ctr6	Lac6	1.885	2.4913	0.4023	2.1013	0.001169	1.32162	0.40492
Sema3e	Ctr6	Lac6	1.5599	2.1695	0.47585	2.9633	0.00072477	1.39074	Ctr6	Lac6	2.3462	2.9572	0.33391	2.2515	0.002126	1.26043	0.40488
Rgs4	Ctr6	Lac6	103.3	145.75	0.49562	3.2103	0.00072477	1.40993	Ctr6	Lac6	92.917	115.28	0.31115	2.6169	0.000634	1.2407	0.403385
Bdnf	Ctr6	Lac6	12.201	16.238	0.41237	2.579	0.00072477	1.33088	Ctr6	Lac6	7.0553	9.269	0.39375	2.9692	0.000634	1.3138	0.40306
Peg10	Ctr6	Lac6	10.017	12.678	0.33988	2.1669	0.0024563	1.26566	Ctr6	Lac6	7.3222	10.097	0.46363	4.1489	0.000634	1.37901	0.401755
Slc16a13	Ctr6	Lac6	2.8879	3.7462	0.37542	2.1222	0.0034491	1.29722	Ctr6	Lac6	3.3655	4.494	0.4172	2.1202	0.003778	1.33534	0.39631
Dio2	Ctr6	Lac6	15.678	22.28	0.50696	3.2653	0.00072477	1.42105	Ctr6	Lac6	14.55	17.719	0.28389	2.5627	0.000634	1.21747	0.395425
H2-K1	Ctr6	Lac6	2.54	3.4626	0.4465	2.2176	0.001344	1.36275	Ctr6	Lac6	5.39	6.8148	0.33837	1.7801	0.01517	1.26433	0.392435
Kcnh7	Ctr6	Lac6	2.6189	3.593	0.45622	2.8589	0.00072477	1.37194	Ctr6	Lac6	3.0105	3.7709	0.3249	1.9878	0.0059607	1.25258	0.39056
Chac1	Ctr6	Lac6	5.398	7.799	0.53092	3.1656	0.00072477	1.44485	Ctr6	Lac6	5.6592	6.7224	0.24838	1.3051	0.096825	1.18788	0.38965
Vgf	Ctr6	Lac6	110.05	153.6	0.48098	3.13	0.00072477	1.39569	Ctr6	Lac6	55.393	67.752	0.29056	2.4147	0.000634	1.22312	0.38577
Plekhh3	Ctr6	Lac6	4.375	5.6641	0.3725	2.2988	0.00072477	1.29466	Ctr6	Lac6	4.3844	5.7623	0.39427	2.5095	0.000634	1.31428	0.383385
Fras1	Ctr6	Lac6	1.8384	2.5987	0.49931	3.183	0.00072477	1.41355	Ctr6	Lac6	2.1391	2.5622	0.26034	2.2886	0.0016628	1.19776	0.379825
AI854517	Ctr6	Lac6	12.762	17.5	0.45555	2.8417	0.00072477	1.37131	Ctr6	Lac6	8.2301	10.151	0.3027	2.4851	0.001169	1.23346	0.379125
Tmem121	Ctr6	Lac6	16.37	22.351	0.44868	2.8448	0.00072477	1.3648	Ctr6	Lac6	17.684	21.91	0.30909	2.2055	0.001169	1.23893	0.378885
Lancl3	Ctr6	Lac6	2.3376	3.0346	0.37648	2.2063	0.002966	1.29818	Ctr6	Lac6	2.3225	3.0206	0.37913	1.8844	0.01216	1.30056	0.377805
Creb3l1	Ctr6	Lac6	2.6531	3.3823	0.35033	2.022	0.0057446	1.27485	Ctr6	Lac6	2.7493	3.6326	0.40192	2.0252	0.0033831	1.32127	0.376125
Atp10d	Ctr6	Lac6	1.0204	1.41	0.46717	2.5753	0.00072477	1.3824	Ctr6	Lac6	1.274	1.5487	0.2816	1.3241	0.085441	1.21561	0.374385
Arrdc4	Ctr6	Lac6	16.818	21.147	0.3304	1.7201	0.020651	1.25741	Ctr6	Lac6	19.558	26.078	0.41505	3.3331	0.000634	1.33335	0.372725
Fam199x	Ctr6	Lac6	2.2097	2.7148	0.29698	1.8445	0.017445	1.22857	Ctr6	Lac6	1.7969	2.4503	0.4474	2.7366	0.000634	1.36361	0.37219
Spred3	Ctr6	Lac6	16.76	21.366	0.3502	2.2528	0.00072477	1.2748	Ctr6	Lac6	12.343	16.175	0.39009	3.6286	0.000634	1.31048	0.370145
Txnip	Ctr6	Lac6	13.303	15.914	0.2585	1.612	0.034497	1.19626	Ctr6	Lac6	19.404	27	0.48086	4.4037	0.000634	1.39558	0.36968
Nfil3	Ctr6	Lac6	6.529	8.8232	0.43429	2.6944	0.00072477	1.35125	Ctr6	Lac6	8.225	10.14	0.30225	2.0828	0.0025525	1.23307	0.36827
Spry4	Ctr6	Lac6	5.7699	6.9515	0.26878	1.7487	0.017758	1.20479	Ctr6	Lac6	4.3494	6.0133	0.46734	3.4041	0.000634	1.38256	0.36806
Cdk18	Ctr6	Lac6	3.1033	3.9485	0.3475	2.167	0.0034491	1.27236	Ctr6	Lac6	2.9211	3.8157	0.38544	2.2074	0.002126	1.30627	0.36647
Rcor2	Ctr6	Lac6	6.4362	8.363	0.37794	2.3645	0.0019135	1.29949	Ctr6	Lac6	6.377	8.1418	0.35238	2.2863	0.0016628	1.27667	0.36516
Slco1c1	Ctr6	Lac6	28.466	39.458	0.47108	3.042	0.00072477	1.38615	Ctr6	Lac6	36.46	43.63	0.25899	2.2779	0.000634	1.19665	0.365035
Zfp946	Ctr6	Lac6	8.6177	10.095	0.22838	1.4914	0.057594	1.17153	Ctr6	Lac6	8.8225	12.473	0.49957	3.8248	0.000634	1.4138	0.363975
Cacng5	Ctr6	Lac6	9.0786	12.152	0.42068	2.6835	0.00072477	1.33857	Ctr6	Lac6	9.428	11.656	0.3061	2.642	0.000634	1.23637	0.36339
Mtmr11	Ctr6	Lac6	2.5866	3.3004	0.3515	1.993	0.0057446	1.27594	Ctr6	Lac6	2.9022	3.7534	0.37101	1.9003	0.007958	1.29327	0.361255
Fos	Ctr6	Lac6	5.887	7.113	0.27273	1.6941	0.025137	1.20809	Ctr6	Lac6	2.653	3.6223	0.44896	1.8885	0.011303	1.36506	0.360845
Tmem41a	Ctr6	Lac6	9.5271	11.402	0.25925	1.53	0.043561	1.19686	Ctr6	Lac6	10.572	14.553	0.46108	2.6448	0.000634	1.37658	0.360165
Adcy8	Ctr6	Lac6	5.4142	6.794	0.32758	2.1301	0.0044017	1.25491	Ctr6	Lac6	5.6919	7.4588	0.39003	3.17	0.000634	1.31042	0.358805
9430020K01Rik	Ctr6	Lac6	3.607	4.683	0.37662	2.4671	0.001344	1.2983	Ctr6	Lac6	3.2122	4.06	0.33807	2.5995	0.000634	1.26407	0.357345
Gdpd5	Ctr6	Lac6	9.7465	13.037	0.41972	2.6981	0.00072477	1.33768	Ctr6	Lac6	10.398	12.71	0.2896	2.6063	0.000634	1.22232	0.35466
Stac	Ctr6	Lac6	2.2138	2.9532	0.4157	2.2763	0.00072477	1.33403	Ctr6	Lac6	2.8286	3.4647	0.29263	1.4397	0.055704	1.22487	0.354165
S100a10	Ctr6	Lac6	50.544	66.133	0.38782	2.5182	0.00072477	1.30842	Ctr6	Lac6	44.083	55.007	0.31939	2.3472	0.0016628	1.24781	0.353605
Ankrd33b	Ctr6	Lac6	1.9258	2.4039	0.31987	1.8267	0.010126	1.24822	Ctr6	Lac6	1.106	1.44	0.38109	1.4643	0.035355	1.30233	0.35048
Osbpl3	Ctr6	Lac6	1.8608	2.459	0.40212	2.5469	0.00072477	1.32145	Ctr6	Lac6	1.6666	2.0443	0.29469	1.6525	0.026672	1.22663	0.348405
Igsf9	Ctr6	Lac6	2.6546	3.6222	0.4483	2.7809	0.00072477	1.36452	Ctr6	Lac6	3.771	4.4783	0.24771	1.7253	0.022652	1.18732	0.348005
Acads	Ctr6	Lac6	5.0522	6.124	0.2776	1.6442	0.02884	1.21218	Ctr6	Lac6	5.8862	7.8335	0.4123	2.404	0.000634	1.33081	0.34495
Ephb6	Ctr6	Lac6	8.8635	12.394	0.4837	3.1121	0.00072477	1.3984	Ctr6	Lac6	10.739	12.379	0.20504	1.8945	0.0082908	1.15272	0.34437
Sgtb	Ctr6	Lac6	22.395	26.97	0.26822	1.6997	0.023102	1.20433	Ctr6	Lac6	20.197	27.018	0.419	3.8158	0.000634	1.33774	0.34361
Kcnab3	Ctr6	Lac6	2.8141	3.6376	0.37029	2.0521	0.0034491	1.29262	Ctr6	Lac6	3.5032	4.3623	0.31641	1.6174	0.032042	1.24524	0.34335
Met	Ctr6	Lac6	12.3	17.033	0.46899	3.0134	0.00072477	1.38414	Ctr6	Lac6	15.498	17.873	0.20568	1.904	0.0085899	1.15323	0.337335
Stxbp5l	Ctr6	Lac6	8.2372	10.475	0.34678	2.2227	0.00072477	1.27172	Ctr6	Lac6	6.287	7.8722	0.32439	2.881	0.000634	1.25214	0.335585
Vasp	Ctr6	Lac6	8.335	10.647	0.35328	2.1407	0.0057446	1.27746	Ctr6	Lac6	9.9936	12.451	0.3172	2.0563	0.0033831	1.24595	0.33524
Diras2	Ctr6	Lac6	56.27	74.949	0.41347	2.6774	0.00072477	1.33189	Ctr6	Lac6	53.68	64.128	0.2565	2.153	0.000634	1.19464	0.334985
Kcnj4	Ctr6	Lac6	39.879	57.23	0.52127	3.36	0.00072477	1.43522	Ctr6	Lac6	30.91	34.238	0.1475	1.3153	0.094975	1.10767	0.334385
Cckbr	Ctr6	Lac6	11.475	15.315	0.41642	2.6587	0.00072477	1.33462	Ctr6	Lac6	4.7753	5.6871	0.25209	1.5181	0.046806	1.19093	0.334255
Pdk3	Ctr6	Lac6	7.2333	9.5492	0.40072	2.468	0.00072477	1.32017	Ctr6	Lac6	6.9838	8.403	0.26689	1.5849	0.033723	1.20322	0.333805
Drd1	Ctr6	Lac6	3.2089	4.201	0.38876	2.4044	0.00072477	1.30927	Ctr6	Lac6	2.4314	2.9487	0.2783	1.2838	0.083746	1.21277	0.33353
St8sia5	Ctr6	Lac6	14.755	17.99	0.28617	1.8662	0.0097661	1.2194	Ctr6	Lac6	10.684	13.903	0.37992	2.7682	0.000634	1.30127	0.333045
Steap2	Ctr6	Lac6	0.92046	1.112	0.2728	1.6206	0.027981	1.2082	Ctr6	Lac6	0.92379	1.2102	0.38962	1.838	0.0085899	1.31005	0.33121
Snx7	Ctr6	Lac6	14.225	19.31	0.44145	2.9329	0.00072477	1.35797	Ctr6	Lac6	18.04	21.001	0.21895	1.8714	0.0085899	1.16389	0.3302
Cpne8	Ctr6	Lac6	12.123	16.034	0.40335	2.1787	0.0024563	1.32258	Ctr6	Lac6	17.01	20.322	0.25666	1.7945	0.01299	1.19471	0.330005
Kcnk1	Ctr6	Lac6	13.657	17.047	0.31983	2.0769	0.002966	1.24819	Ctr6	Lac6	13.9	17.589	0.33956	2.6874	0.000634	1.26538	0.329695
Prr5	Ctr6	Lac6	4.3117	5.4319	0.3332	1.8612	0.013052	1.25981	Ctr6	Lac6	5.0355	6.3036	0.32402	1.6509	0.029702	1.25182	0.32861
Epha10	Ctr6	Lac6	6.3489	8.1719	0.36415	2.16	0.001344	1.28713	Ctr6	Lac6	4.5467	5.5655	0.2917	2.0851	0.003778	1.22408	0.327925
Pcsk1	Ctr6	Lac6	6.219	7.689	0.30611	1.8969	0.0085886	1.23637	Ctr6	Lac6	4.352	5.5442	0.3493	2.062	0.0029788	1.27394	0.327705
Olfm3	Ctr6	Lac6	3.4678	4.4042	0.34484	2.1528	0.0019135	1.27002	Ctr6	Lac6	3.5508	4.403	0.31034	1.985	0.0041559	1.24	0.32759
St6galnac4	Ctr6	Lac6	8.025	10.502	0.3881	2.4712	0.00072477	1.30869	Ctr6	Lac6	9.4716	11.39	0.26616	2.3811	0.000634	1.20261	0.32713
Fgf11	Ctr6	Lac6	11.055	13.9	0.33445	2.139	0.0034491	1.2609	Ctr6	Lac6	12.65	15.787	0.31898	2.8029	0.000634	1.24745	0.326715
Syndig1	Ctr6	Lac6	8.1604	10.793	0.40345	2.5344	0.001344	1.32267	Ctr6	Lac6	6.9478	8.2413	0.24631	1.6472	0.026672	1.18618	0.32488
Mir22hg	Ctr6	Lac6	17.147	22.396	0.38527	2.4766	0.001344	1.30611	Ctr6	Lac6	9.3795	11.258	0.26347	1.7511	0.013808	1.20037	0.32437
Rin1	Ctr6	Lac6	4.0454	5.214	0.3661	2.3114	0.0024563	1.28887	Ctr6	Lac6	1.9424	2.3622	0.28232	1.5089	0.057186	1.21615	0.32421
Fstl4	Ctr6	Lac6	2.8352	3.3432	0.23778	1.4289	0.064166	1.17918	Ctr6	Lac6	2.2434	2.9781	0.40869	2.0047	0.0041559	1.32749	0.323235
Idnk	Ctr6	Lac6	9.2426	11.54	0.3203	2.0162	0.0044017	1.24865	Ctr6	Lac6	11.057	13.833	0.32317	2.0738	0.0029788	1.25108	0.321735
Vwa1	Ctr6	Lac6	2.2259	2.8204	0.34149	1.8824	0.012338	1.26707	Ctr6	Lac6	2.2514	2.7734	0.30082	1.363	0.080071	1.23185	0.321155
Stk40	Ctr6	Lac6	10.124	12.784	0.33659	2.1769	0.0024563	1.26278	Ctr6	Lac6	9.848	12.152	0.30329	2.664	0.000634	1.23396	0.31994
Hdac9	Ctr6	Lac6	18.597	24.781	0.4141	2.5262	0.00072477	1.33247	Ctr6	Lac6	17.411	20.34	0.2244	1.9339	0.0066421	1.1683	0.31925
Ndnf	Ctr6	Lac6	2.2576	2.6706	0.24233	1.4965	0.059316	1.18291	Ctr6	Lac6	2.064	2.708	0.39186	2.1562	0.000634	1.31209	0.317095
Mmgt2	Ctr6	Lac6	3.8829	4.7678	0.2961	1.5879	0.035524	1.22788	Ctr6	Lac6	4.9781	6.275	0.33401	1.628	0.027101	1.26052	0.315055
Ramp3	Ctr6	Lac6	11.85	14.39	0.28045	1.7426	0.021271	1.21458	Ctr6	Lac6	8.8725	11.273	0.34555	1.8649	0.009819	1.27064	0.313
Plcxd2	Ctr6	Lac6	11.699	14.483	0.30789	1.9739	0.0044017	1.2379	Ctr6	Lac6	15.705	19.54	0.31521	2.741	0.000634	1.2442	0.31155
Slc44a2	Ctr6	Lac6	15.255	19.04	0.31972	2.0039	0.0044017	1.24809	Ctr6	Lac6	15.204	18.75	0.30305	2.731	0.000634	1.23376	0.311385
Pkn1	Ctr6	Lac6	11.833	15.004	0.34249	1.9421	0.0039319	1.26795	Ctr6	Lac6	12.544	15.18	0.2751	2.1677	0.0029788	1.21008	0.308795
Rabepk	Ctr6	Lac6	6.9018	8.123	0.23511	1.4743	0.058708	1.177	Ctr6	Lac6	7.739	10.084	0.38184	2.6415	0.000634	1.30301	0.308475
Itgav	Ctr6	Lac6	5.006	6.182	0.30444	1.9856	0.004868	1.23495	Ctr6	Lac6	4.9098	6.0906	0.3109	2.57	0.000634	1.24049	0.30767
Pgap1	Ctr6	Lac6	13.711	17.083	0.31714	2.057	0.0019135	1.24587	Ctr6	Lac6	13.913	17.098	0.29737	2.4959	0.000634	1.22891	0.307255
Atf4	Ctr6	Lac6	107.38	140.56	0.38841	2.5213	0.00072477	1.30895	Ctr6	Lac6	104.53	122.01	0.223	1.8618	0.0085899	1.16719	0.305705
Hcn1	Ctr6	Lac6	7.0708	8.9566	0.34106	2.1543	0.0024563	1.26669	Ctr6	Lac6	6.5653	7.8981	0.26664	2.4776	0.000634	1.20301	0.30385
Gatsl2	Ctr6	Lac6	17.888	21.584	0.27094	1.7569	0.016472	1.2066	Ctr6	Lac6	17.892	22.554	0.33405	3.1267	0.000634	1.26055	0.302495
Hcrtr2	Ctr6	Lac6	4.453	5.312	0.25455	1.5753	0.0459	1.19297	Ctr6	Lac6	3.6169	4.6067	0.34897	2.08	0.002126	1.27366	0.30176
Gfra2	Ctr6	Lac6	4.2966	5.2642	0.29302	1.85	0.011239	1.22521	Ctr6	Lac6	4.8475	6.0062	0.3092	2.1332	0.0025525	1.23902	0.30111
Id2	Ctr6	Lac6	71.843	90.814	0.33807	2.1642	0.001344	1.26407	Ctr6	Lac6	75.427	90.547	0.26358	2.3686	0.000634	1.20046	0.300825
Mfsd4	Ctr6	Lac6	4.1026	5.141	0.3255	1.9095	0.0074064	1.2531	Ctr6	Lac6	4.0925	4.951	0.27498	1.6185	0.02603	1.20998	0.30024
Ddx3y	Ctr6	Lac6	5.4952	6.6187	0.26837	1.739	0.02034	1.20445	Ctr6	Lac6	3.3813	4.2488	0.32946	2.0727	0.0025525	1.25654	0.298915
Lgi2	Ctr6	Lac6	8.9217	10.556	0.24273	1.4897	0.063736	1.18323	Ctr6	Lac6	8.6593	11.071	0.35449	2.3951	0.001169	1.27854	0.29861
Slc38a2	Ctr6	Lac6	15.771	18.695	0.24538	1.5639	0.044325	1.18541	Ctr6	Lac6	16.977	21.664	0.3517	3.1039	0.000634	1.2761	0.29854
Aldh18a1	Ctr6	Lac6	13.606	16.098	0.24265	1.5214	0.051215	1.18317	Ctr6	Lac6	13.907	17.779	0.35433	3.1957	0.000634	1.27839	0.29849
Trit1	Ctr6	Lac6	5.6851	6.99	0.29995	1.8817	0.0093809	1.23111	Ctr6	Lac6	5.8396	7.1657	0.29523	1.7874	0.012445	1.22708	0.29759
Ntmt1	Ctr6	Lac6	26.531	35.265	0.41053	2.617	0.00072477	1.32917	Ctr6	Lac6	28.218	32.059	0.18411	1.5586	0.038524	1.13612	0.29732
Myo1c	Ctr6	Lac6	3.9869	5.0483	0.34054	2.1913	0.001344	1.26623	Ctr6	Lac6	4.361	5.2013	0.254	1.9675	0.007305	1.19255	0.29727
Lrp5	Ctr6	Lac6	2.6681	3.3872	0.34423	2.1514	0.0024563	1.26948	Ctr6	Lac6	3.1938	3.791	0.24728	1.7728	0.014359	1.18697	0.295755
Trim66	Ctr6	Lac6	1.6232	1.9113	0.23571	1.4849	0.057594	1.17749	Ctr6	Lac6	1.387	1.7714	0.35288	2.2733	0.001169	1.27711	0.294295
Peli3	Ctr6	Lac6	4.5874	5.5196	0.2668	1.5633	0.047118	1.20321	Ctr6	Lac6	3.972	4.9635	0.32148	1.5695	0.040849	1.24962	0.29414
Scn1a	Ctr6	Lac6	5.436	6.524	0.26321	1.6542	0.02771	1.20015	Ctr6	Lac6	4.58	5.7356	0.32458	2.8764	0.000634	1.25231	0.293895
Slc7a3	Ctr6	Lac6	9.5251	11.621	0.287	1.801	0.0147	1.22011	Ctr6	Lac6	10.592	13.037	0.29963	2.1738	0.002126	1.23084	0.293315
Rfx4	Ctr6	Lac6	6.7397	8.8439	0.39199	2.5426	0.00072477	1.3122	Ctr6	Lac6	6.2165	7.1074	0.19323	1.4667	0.054337	1.14332	0.29261
Srgap1	Ctr6	Lac6	5.9269	7.3394	0.30839	1.9534	0.0057446	1.23833	Ctr6	Lac6	8.1719	9.8966	0.27626	2.446	0.000634	1.21106	0.292325
Shc3	Ctr6	Lac6	20.935	24.303	0.2152	1.3712	0.089074	1.16087	Ctr6	Lac6	19.364	25	0.36857	3.1595	0.000634	1.29108	0.291885
Stard10	Ctr6	Lac6	13.39	16.712	0.31977	2.0072	0.0082042	1.24813	Ctr6	Lac6	13.45	16.138	0.26271	1.7397	0.018756	1.19973	0.29124
Sema6c	Ctr6	Lac6	8.0093	9.9868	0.31833	2.07	0.0061699	1.24689	Ctr6	Lac6	13.698	16.45	0.26411	2.445	0.000634	1.2009	0.29122
Zc3h12b	Ctr6	Lac6	1.9549	2.3163	0.24471	1.3665	0.081626	1.18486	Ctr6	Lac6	2.0556	2.592	0.33484	1.561	0.03909	1.26124	0.289775
Sdc1	Ctr6	Lac6	1.8905	2.3076	0.28765	1.5434	0.042598	1.22066	Ctr6	Lac6	2.5321	3.0886	0.28662	1.4228	0.063762	1.21978	0.287135
Hivep1	Ctr6	Lac6	11.41	13.857	0.28027	1.8072	0.014103	1.21443	Ctr6	Lac6	10.328	12.661	0.29376	2.5447	0.000634	1.22583	0.287015
Sstr1	Ctr6	Lac6	14.872	18.458	0.31163	1.9542	0.0039319	1.24111	Ctr6	Lac6	12.638	15.153	0.2618	2.366	0.000634	1.19898	0.286715
Itga3	Ctr6	Lac6	4.8854	5.834	0.25617	1.646	0.030224	1.19431	Ctr6	Lac6	4.8186	6.0024	0.31692	2.4193	0.000634	1.24567	0.286545
Mfap2	Ctr6	Lac6	9.6718	11.862	0.29458	1.7724	0.017758	1.22654	Ctr6	Lac6	12.39	15.024	0.27806	1.7342	0.01977	1.21257	0.28632
Fstl1	Ctr6	Lac6	23.511	27.456	0.22376	1.4328	0.07051	1.16777	Ctr6	Lac6	23.019	29.314	0.34877	3.1528	0.000634	1.27348	0.286265
Celf6	Ctr6	Lac6	10.503	13.03	0.31109	2.0443	0.0061699	1.24065	Ctr6	Lac6	11.665	13.958	0.25895	2.1654	0.0029788	1.19661	0.28502
Nwd2	Ctr6	Lac6	19.462	25.64	0.39777	2.5786	0.00072477	1.31748	Ctr6	Lac6	17.07	19.203	0.16917	1.4043	0.059557	1.12441	0.28347
Rims1	Ctr6	Lac6	14.503	17.932	0.30615	2.0028	0.007003	1.23641	Ctr6	Lac6	13.67	16.376	0.26057	2.0384	0.0033831	1.19796	0.28336
Jup	Ctr6	Lac6	7.17	9.1025	0.34369	2.1915	0.001344	1.269	Ctr6	Lac6	9.8316	11.475	0.223	2.0122	0.0059607	1.16716	0.283345
Htr7	Ctr6	Lac6	4.6631	5.6906	0.28728	1.8	0.012338	1.22034	Ctr6	Lac6	4.2338	5.136	0.27867	1.6744	0.024685	1.21308	0.282975
Arrdc1	Ctr6	Lac6	5.9216	7.3838	0.31835	1.924	0.0097661	1.24691	Ctr6	Lac6	6.21	7.3772	0.24687	1.3734	0.072431	1.18663	0.28261
Arntl	Ctr6	Lac6	8.8722	11.216	0.33825	2.2077	0.001344	1.26422	Ctr6	Lac6	10.878	12.71	0.2246	1.9042	0.0059607	1.16846	0.281425
Chd2	Ctr6	Lac6	7.8976	9.7146	0.29872	1.8072	0.010871	1.23006	Ctr6	Lac6	7.9449	9.51	0.25942	2.2299	0.001169	1.197	0.27907
Diap2	Ctr6	Lac6	1.7806	2.2025	0.30677	1.9122	0.0105	1.23694	Ctr6	Lac6	1.667	1.9841	0.25083	1.6051	0.035732	1.1899	0.2788
Zyx	Ctr6	Lac6	14.163	17.1	0.27353	1.751	0.01873	1.20877	Ctr6	Lac6	12.369	15.035	0.28156	2.467	0.000634	1.21551	0.277545
Slc39a10	Ctr6	Lac6	22.318	27.409	0.29644	1.921	0.0078153	1.22811	Ctr6	Lac6	25.92	31.006	0.25851	2.2145	0.002126	1.19625	0.277475
Lrrc55	Ctr6	Lac6	5.3493	6.3672	0.25131	1.5418	0.045481	1.19029	Ctr6	Lac6	6.8681	8.4662	0.30179	2.172	0.0025525	1.23268	0.27655
Col26a1	Ctr6	Lac6	11.177	13.538	0.27642	1.785	0.021271	1.21119	Ctr6	Lac6	11.205	13.559	0.27509	2.3872	0.000634	1.21008	0.275755
Prkca	Ctr6	Lac6	18.274	22.761	0.31676	2.0517	0.0044017	1.24554	Ctr6	Lac6	20.852	24.49	0.23198	1.9382	0.0052599	1.17445	0.27437
Hexim2	Ctr6	Lac6	4.1865	4.9478	0.24103	1.3875	0.081426	1.18184	Ctr6	Lac6	3.6509	4.5171	0.30716	1.3589	0.058183	1.23727	0.274095
Slc31a2	Ctr6	Lac6	3.6151	4.31	0.25391	1.3684	0.087105	1.19244	Ctr6	Lac6	3.8266	4.6888	0.29313	1.2721	0.094122	1.2253	0.27352
Lss	Ctr6	Lac6	20.096	26.202	0.38271	2.4673	0.00072477	1.30379	Ctr6	Lac6	17.812	19.901	0.15992	1.4104	0.060591	1.11723	0.271315
Stk36	Ctr6	Lac6	1.9531	2.3593	0.27258	1.6622	0.02884	1.20797	Ctr6	Lac6	2.4214	2.918	0.26943	1.6887	0.019517	1.20533	0.271005
Myadm	Ctr6	Lac6	29.493	37.771	0.356	2.2803	0.00072477	1.28067	Ctr6	Lac6	22.945	26.083	0.18489	1.6341	0.024685	1.13673	0.270445
Zfp110	Ctr6	Lac6	5.6383	6.7646	0.2627	1.671	0.02771	1.19977	Ctr6	Lac6	6.8117	8.2591	0.27797	2.1212	0.000634	1.21249	0.270335
Gpr153	Ctr6	Lac6	7.8201	10.165	0.37835	2.4696	0.00072477	1.29986	Ctr6	Lac6	10.24	11.459	0.1622	1.4016	0.062551	1.11905	0.270275
Trib1	Ctr6	Lac6	3.18	3.7607	0.24162	1.518	0.050303	1.18233	Ctr6	Lac6	2.7678	3.4029	0.29804	1.711	0.021442	1.22948	0.26983
Chst15	Ctr6	Lac6	6.6462	7.98	0.26395	1.69	0.022506	1.20077	Ctr6	Lac6	6.5788	7.9546	0.27397	2.1467	0.002126	1.20913	0.26896
Mfsd12	Ctr6	Lac6	11.351	13.917	0.29403	1.755	0.019062	1.22606	Ctr6	Lac6	11.746	13.906	0.24353	1.6261	0.025157	1.18389	0.26878
Slc52a2	Ctr6	Lac6	5.4817	6.4721	0.23962	1.5048	0.053516	1.18068	Ctr6	Lac6	5.0528	6.2023	0.2957	1.8678	0.009819	1.22751	0.26766
Pex5	Ctr6	Lac6	30.023	36.72	0.2905	1.8727	0.0089927	1.22307	Ctr6	Lac6	28.663	33.864	0.24056	2.1917	0.001169	1.18146	0.26553
Kcnh1	Ctr6	Lac6	5.5069	7.0065	0.34745	2.177	0.001344	1.27231	Ctr6	Lac6	6.1031	6.929	0.18311	1.7395	0.017507	1.13534	0.26528
Lrrc42	Ctr6	Lac6	15.77	20.27	0.36211	2.34	0.00072477	1.28531	Ctr6	Lac6	17.81	19.99	0.167	1.3369	0.083322	1.12272	0.264555
Kcna6	Ctr6	Lac6	15.628	19.095	0.28902	1.8556	0.011239	1.22182	Ctr6	Lac6	17.2	20.311	0.23982	2.1637	0.0025525	1.18085	0.26442
Ckap4	Ctr6	Lac6	17.18	21.587	0.32938	2.0676	0.0039319	1.25648	Ctr6	Lac6	18.517	21.195	0.1949	1.8691	0.010411	1.14465	0.26214
Fat3	Ctr6	Lac6	3.7083	4.51	0.28236	1.806	0.011978	1.21619	Ctr6	Lac6	4.5745	5.406	0.24115	2.2068	0.0029788	1.18194	0.261755
Adamts7	Ctr6	Lac6	1.34	1.5851	0.23703	1.3675	0.085654	1.17857	Ctr6	Lac6	1.4598	1.777	0.28373	1.4772	0.056364	1.21734	0.26038
Pde9a	Ctr6	Lac6	8.0455	9.6145	0.25702	1.6013	0.037595	1.19502	Ctr6	Lac6	7.5905	9.1124	0.26363	1.8173	0.011017	1.2005	0.260325
Syt9	Ctr6	Lac6	6.6213	8.4023	0.34366	2.0091	0.0053089	1.26898	Ctr6	Lac6	8.061	9.1019	0.17514	1.4429	0.05702	1.12908	0.2594
Gpr61	Ctr6	Lac6	5.0925	5.9771	0.23107	1.4225	0.066358	1.17371	Ctr6	Lac6	5.0659	6.1819	0.28721	1.9757	0.007305	1.22028	0.25914
Tmod3	Ctr6	Lac6	7.7484	9.0893	0.23026	1.4974	0.0574	1.17305	Ctr6	Lac6	8.7451	10.676	0.28783	2.3049	0.001169	1.22081	0.259045
Wsb1	Ctr6	Lac6	45.704	53.493	0.22703	1.4571	0.057189	1.17042	Ctr6	Lac6	48.07	58.78	0.29009	2.6376	0.000634	1.22272	0.25856
Armcx3	Ctr6	Lac6	45.887	53.863	0.2312	1.498	0.053744	1.17381	Ctr6	Lac6	47.663	58.08	0.28523	2.3672	0.000634	1.21861	0.258215
Ngef	Ctr6	Lac6	41.35	51.893	0.32766	2.113	0.002966	1.25498	Ctr6	Lac6	38.02	43.32	0.18851	1.637	0.027757	1.13959	0.258085
Stac2	Ctr6	Lac6	3.8507	4.7179	0.29301	1.8308	0.012683	1.2252	Ctr6	Lac6	4.0651	4.7438	0.22274	1.4645	0.053252	1.16695	0.257875
Chpf2	Ctr6	Lac6	18.957	23.543	0.31259	1.988	0.0053089	1.24194	Ctr6	Lac6	12.908	14.859	0.20311	1.8963	0.007305	1.15118	0.25785
Bcas1	Ctr6	Lac6	4.0864	6.5389	0.6782	4.2622	0.00072477	1.60015	Ctr6	Lac6	10.37	9.2558	-0.16411	-1.3959	0.066079	0.892476	0.257045
Notch3	Ctr6	Lac6	3.1005	3.7454	0.27259	1.761	0.019062	1.20798	Ctr6	Lac6	3.4956	4.131	0.24096	1.9585	0.0056169	1.18178	0.256775
Ninj1	Ctr6	Lac6	10.24	12.336	0.26866	1.6561	0.031056	1.20469	Ctr6	Lac6	8.8582	10.451	0.23859	1.2889	0.099447	1.17984	0.253625
Sema4b	Ctr6	Lac6	5.5575	6.8272	0.29686	1.8973	0.012683	1.22847	Ctr6	Lac6	5.7452	6.6447	0.20984	1.56	0.034553	1.15657	0.25335
Ust	Ctr6	Lac6	7.2179	8.8851	0.2998	1.9457	0.0078153	1.23098	Ctr6	Lac6	8.8925	10.259	0.20628	1.8122	0.01216	1.15371	0.25304
Gucy1b3	Ctr6	Lac6	68.563	85.28	0.31484	2.059	0.0039319	1.24388	Ctr6	Lac6	76.362	87.174	0.191	1.6023	0.03268	1.14158	0.25292
Dexi	Ctr6	Lac6	12.33	14.635	0.24647	1.537	0.0459	1.18631	Ctr6	Lac6	10.926	13.077	0.25932	1.651	0.026457	1.19692	0.252895
Peak1	Ctr6	Lac6	4.1222	4.84	0.23158	1.4562	0.058922	1.17413	Ctr6	Lac6	4.118	4.9795	0.27402	2.4855	0.000634	1.20918	0.2528
Adgrg1	Ctr6	Lac6	43.843	53.044	0.27484	1.7873	0.018085	1.20987	Ctr6	Lac6	47.844	56.116	0.23006	1.9418	0.0052599	1.17289	0.25245
Serpinh1	Ctr6	Lac6	19.753	22.98	0.2183	1.3679	0.096451	1.16337	Ctr6	Lac6	24.081	29.321	0.28403	2.581	0.000634	1.2176	0.251165
Madd	Ctr6	Lac6	28.53	33.829	0.24573	1.5979	0.040859	1.1857	Ctr6	Lac6	26.568	31.694	0.2545	2.1292	0.0016628	1.19294	0.250115
Rims4	Ctr6	Lac6	26.495	32.103	0.27701	1.7351	0.020651	1.21169	Ctr6	Lac6	24.365	28.44	0.2231	1.5583	0.030776	1.16724	0.250055
Clcn6	Ctr6	Lac6	27.352	32.55	0.25131	1.6076	0.034244	1.19029	Ctr6	Lac6	25.577	30.382	0.2483	2.2257	0.000634	1.18787	0.249805
Maml3	Ctr6	Lac6	1.8242	2.1698	0.25029	1.5639	0.04212	1.18945	Ctr6	Lac6	1.7234	2.048	0.24895	1.5466	0.03732	1.18835	0.24962
Ttbk1	Ctr6	Lac6	12.819	15.398	0.2644	1.7163	0.023688	1.20114	Ctr6	Lac6	12.08	14.194	0.23211	2.0962	0.0033831	1.17455	0.248255
Pard6g	Ctr6	Lac6	4.4318	5.2476	0.24374	1.5357	0.044808	1.18407	Ctr6	Lac6	5.3037	6.3123	0.25115	1.68	0.022179	1.19016	0.247445
Dok5	Ctr6	Lac6	52.078	66.462	0.35185	2.2664	0.001344	1.2762	Ctr6	Lac6	62.506	68.917	0.14085	1.286	0.092851	1.10256	0.24635
Cmtm4	Ctr6	Lac6	22.313	26.835	0.26622	1.7241	0.019062	1.20266	Ctr6	Lac6	21.332	24.92	0.22471	1.8658	0.007958	1.16855	0.245465
Cacna1i	Ctr6	Lac6	6.5397	8.1048	0.30955	1.9746	0.0061699	1.23933	Ctr6	Lac6	8.4062	9.5279	0.1807	1.6464	0.027312	1.13344	0.245125
Tmem8b	Ctr6	Lac6	23.934	29.9	0.32125	2.0734	0.0053089	1.24942	Ctr6	Lac6	20.318	22.827	0.16796	1.5387	0.037133	1.12347	0.244605
Sltm	Ctr6	Lac6	18.882	22.604	0.25956	1.6655	0.029402	1.19712	Ctr6	Lac6	19.01	22.291	0.2295	2.0464	0.003778	1.17248	0.24453
Rilpl1	Ctr6	Lac6	10.044	12.106	0.2693	1.7197	0.024576	1.20523	Ctr6	Lac6	9.1223	10.606	0.21752	1.5583	0.035932	1.16273	0.24341
Phf13	Ctr6	Lac6	7.5575	8.75	0.21142	1.3469	0.087438	1.15783	Ctr6	Lac6	7.1276	8.617	0.27388	1.983	0.0056169	1.20906	0.24265
Cep170b	Ctr6	Lac6	28.715	35.153	0.29184	1.9094	0.0082042	1.22421	Ctr6	Lac6	28.54	32.625	0.19276	1.6304	0.023823	1.14295	0.2423
Ccdc136	Ctr6	Lac6	9.4394	11.488	0.28343	1.8155	0.015795	1.21709	Ctr6	Lac6	10.007	11.49	0.2001	1.7092	0.02096	1.14882	0.241765
Gstp2	Ctr6	Lac6	28.749	34.3	0.2549	1.6	0.03884	1.19328	Ctr6	Lac6	34.672	40.508	0.22442	1.5931	0.02841	1.16831	0.23966
R3hdm1	Ctr6	Lac6	41.13	48.89	0.24939	1.615	0.031602	1.18871	Ctr6	Lac6	37.229	43.63	0.22887	1.9166	0.0056169	1.17192	0.23913
Tes	Ctr6	Lac6	4.7201	5.625	0.25303	1.56	0.047793	1.19171	Ctr6	Lac6	8.4007	9.8177	0.22487	1.619	0.027757	1.16868	0.23895
Scarb1	Ctr6	Lac6	25.87	30.502	0.2376	1.5068	0.049201	1.17905	Ctr6	Lac6	22.978	27.133	0.2398	2.1569	0.001169	1.18083	0.2387
Pld2	Ctr6	Lac6	4.492	5.242	0.22279	1.3805	0.082897	1.16699	Ctr6	Lac6	5.1565	6.14	0.25393	1.8237	0.011017	1.19245	0.23836
Vav2	Ctr6	Lac6	12.645	15.066	0.25276	1.5808	0.040613	1.19149	Ctr6	Lac6	13.66	15.936	0.22233	2.125	0.0025525	1.16662	0.237545
Dlx6os1	Ctr6	Lac6	7.3304	8.9474	0.28758	1.7754	0.015795	1.22059	Ctr6	Lac6	8.7382	9.9456	0.18672	1.505	0.045706	1.13818	0.23715
L2hgdh	Ctr6	Lac6	7.0009	8.3077	0.2469	1.5628	0.042598	1.18666	Ctr6	Lac6	7.6667	8.9752	0.22733	1.6302	0.02561	1.17067	0.237115
Nt5dc3	Ctr6	Lac6	30.325	35.82	0.24041	1.5576	0.04307	1.18133	Ctr6	Lac6	30.064	35.319	0.23241	1.9442	0.0041559	1.1748	0.23641
Camk1g	Ctr6	Lac6	22.254	27.389	0.2995	1.895	0.0085886	1.23075	Ctr6	Lac6	18.342	20.675	0.17276	1.6379	0.02581	1.12722	0.23613
Ppm1l	Ctr6	Lac6	10.485	12.467	0.249	1.554	0.044808	1.18904	Ctr6	Lac6	11.737	13.698	0.22287	2.083	0.001169	1.16706	0.235935
Fads3	Ctr6	Lac6	17.262	21.484	0.3157	1.9983	0.0078153	1.24462	Ctr6	Lac6	18.153	20.219	0.15553	1.389	0.069345	1.11384	0.235615
Nrsn2	Ctr6	Lac6	6.2487	7.3542	0.23501	1.3889	0.084385	1.17692	Ctr6	Lac6	7.3125	8.6124	0.23605	1.3474	0.080518	1.17777	0.23553
Cars	Ctr6	Lac6	19.107	22.652	0.245	1.5552	0.041617	1.1855	Ctr6	Lac6	18.434	21.558	0.22583	2.0184	0.0041559	1.16945	0.235415
Slc25a37	Ctr6	Lac6	5.921	6.8665	0.21372	1.3693	0.085654	1.15968	Ctr6	Lac6	4.4442	5.3096	0.25666	1.7759	0.011303	1.19472	0.23519
Numb	Ctr6	Lac6	5.7404	6.7939	0.24308	1.5395	0.041617	1.18352	Ctr6	Lac6	5.3037	6.207	0.2269	1.5567	0.037714	1.17032	0.23499
Cdkn2d	Ctr6	Lac6	53.07	66.205	0.31889	2.017	0.0057446	1.24738	Ctr6	Lac6	57.134	63.431	0.15083	1.345	0.075149	1.11021	0.23486
Armcx4	Ctr6	Lac6	17.408	20.442	0.23181	1.501	0.051886	1.17431	Ctr6	Lac6	18.131	21.348	0.23568	1.9685	0.0059607	1.17747	0.233745
Prkar2a	Ctr6	Lac6	21.277	25.928	0.28519	1.8253	0.013052	1.21857	Ctr6	Lac6	21.342	24.215	0.18222	1.6389	0.023823	1.13463	0.233705
Fzd9	Ctr6	Lac6	9.0095	10.803	0.26191	1.6659	0.029402	1.19907	Ctr6	Lac6	9.9557	11.473	0.20465	1.4336	0.052717	1.15241	0.23328
Glis2	Ctr6	Lac6	5.8942	6.8067	0.20766	1.3307	0.099088	1.15482	Ctr6	Lac6	5.8083	6.9499	0.25889	1.92	0.009819	1.19656	0.233275
Lppr5	Ctr6	Lac6	26.487	32.055	0.27524	1.7765	0.017112	1.2102	Ctr6	Lac6	26.251	29.97	0.19127	1.761	0.012445	1.14177	0.233255
Rcan2	Ctr6	Lac6	21.313	26.058	0.28998	1.852	0.011978	1.22263	Ctr6	Lac6	21.995	24.81	0.17418	1.509	0.043821	1.12833	0.23208
Slc7a5	Ctr6	Lac6	50.029	62.132	0.31256	2.0258	0.007003	1.24192	Ctr6	Lac6	42.564	47.278	0.15153	1.2543	0.099447	1.11075	0.232045
B230209E15Rik	Ctr6	Lac6	20.568	24.006	0.223	1.3938	0.080309	1.16718	Ctr6	Lac6	17.416	20.556	0.2391	1.9714	0.007305	1.18032	0.23105
Zdbf2	Ctr6	Lac6	4.8835	5.7053	0.22436	1.4126	0.070683	1.16826	Ctr6	Lac6	4.3586	5.1389	0.23759	2.2825	0.0016628	1.17902	0.230975
Shf	Ctr6	Lac6	12.31	14.374	0.22362	1.4182	0.073778	1.16766	Ctr6	Lac6	9.6608	11.389	0.23751	1.6018	0.02841	1.17896	0.230565
Rab4a	Ctr6	Lac6	32.19	37.689	0.22754	1.427	0.064166	1.17084	Ctr6	Lac6	36.496	42.868	0.23218	2.1624	0.0025525	1.17462	0.22986
Cacnb4	Ctr6	Lac6	13.88	16.215	0.22427	1.4481	0.062671	1.16819	Ctr6	Lac6	11.444	13.458	0.23384	2.088	0.0029788	1.17596	0.229055
Tuba4a	Ctr6	Lac6	146.08	171.33	0.23006	1.379	0.08107	1.17288	Ctr6	Lac6	118.3	138.44	0.22652	1.5901	0.0312	1.17001	0.22829
Csdc2	Ctr6	Lac6	89.347	106.62	0.25506	1.6788	0.03078	1.19339	Ctr6	Lac6	97.084	111.15	0.19529	1.569	0.036147	1.14496	0.225175
H2-D1	Ctr6	Lac6	12.473	15.21	0.28702	1.7825	0.017112	1.22012	Ctr6	Lac6	22.982	25.728	0.16282	1.3442	0.08388	1.11948	0.22492
Plp1	Ctr6	Lac6	8.4158	10.137	0.2685	1.7393	0.020965	1.20456	Ctr6	Lac6	22.666	25.697	0.18107	1.5976	0.027312	1.13373	0.224785
Prkaa2	Ctr6	Lac6	8.9573	10.415	0.21753	1.3877	0.081784	1.16275	Ctr6	Lac6	9.4112	11.046	0.23114	2.0217	0.0033831	1.17377	0.224335
Myo18a	Ctr6	Lac6	21.334	24.971	0.22712	1.4611	0.062671	1.1705	Ctr6	Lac6	23.089	26.887	0.21969	1.8087	0.011303	1.16448	0.223405
Git1	Ctr6	Lac6	46.389	53.917	0.21694	1.4133	0.07417	1.16227	Ctr6	Lac6	43.532	51.026	0.22914	1.9195	0.0056169	1.17214	0.22304
Trp53bp1	Ctr6	Lac6	19.234	22.35	0.21673	1.3592	0.08852	1.1621	Ctr6	Lac6	21.252	24.76	0.2207	1.7879	0.0085899	1.16531	0.218715
2900026A02Rik	Ctr6	Lac6	8.7023	10.383	0.25481	1.6087	0.034738	1.19319	Ctr6	Lac6	8.2793	9.383	0.1806	1.738	0.015683	1.13336	0.217705
Slitrk4	Ctr6	Lac6	10.262	12.203	0.24987	1.5599	0.04307	1.1891	Ctr6	Lac6	9.3677	10.645	0.18451	1.5615	0.037714	1.13643	0.21719
Ildr2	Ctr6	Lac6	28.017	33.892	0.27465	1.7798	0.018405	1.20971	Ctr6	Lac6	18.445	20.581	0.15812	1.308	0.085732	1.11583	0.216385
Ampd2	Ctr6	Lac6	19.23	22.772	0.24388	1.5395	0.045481	1.18417	Ctr6	Lac6	20.195	22.983	0.18657	1.6481	0.023098	1.13806	0.215225
Map3k9	Ctr6	Lac6	9.2752	11.109	0.26028	1.5647	0.039873	1.19771	Ctr6	Lac6	10.251	11.533	0.16999	1.3969	0.063762	1.12505	0.215135
Rgs7	Ctr6	Lac6	35.928	42.446	0.2405	1.542	0.045481	1.1814	Ctr6	Lac6	33.328	37.94	0.18698	1.6849	0.018019	1.13838	0.21374
Tmem108	Ctr6	Lac6	8.1917	9.6837	0.24139	1.5537	0.039627	1.18213	Ctr6	Lac6	7.695	8.753	0.18595	1.5797	0.032042	1.13757	0.21367
Inf2	Ctr6	Lac6	6.217	7.2167	0.21511	1.3983	0.081784	1.1608	Ctr6	Lac6	5.9353	6.8731	0.21164	1.7934	0.01517	1.15801	0.213375
Emd	Ctr6	Lac6	37.284	44.7	0.26175	1.6533	0.027126	1.19894	Ctr6	Lac6	36.18	40.477	0.16178	1.5558	0.035932	1.11867	0.211765
Igf2r	Ctr6	Lac6	6.0853	7.2876	0.2601	1.5712	0.038108	1.19757	Ctr6	Lac6	6	7.6134	0.163	1.3713	0.073666	1.11962	0.21155
Nlk	Ctr6	Lac6	21.264	25.37	0.25495	1.6344	0.024576	1.1933	Ctr6	Lac6	21.223	23.798	0.16516	1.492	0.043821	1.12129	0.210055
Sv2c	Ctr6	Lac6	5.4607	6.4077	0.23071	1.4671	0.061253	1.17342	Ctr6	Lac6	4.6334	5.2815	0.18887	1.3226	0.079372	1.13988	0.20979
Limk1	Ctr6	Lac6	21.644	25.436	0.2329	1.4945	0.0548	1.1752	Ctr6	Lac6	21.203	24.131	0.18658	1.6866	0.022416	1.13807	0.20974
Rtn4rl1	Ctr6	Lac6	14.357	17.061	0.24895	1.562	0.043313	1.18835	Ctr6	Lac6	12.643	14.194	0.16697	1.51	0.043296	1.1227	0.20796
Mboat7	Ctr6	Lac6	30.232	35.083	0.21467	1.373	0.083672	1.16045	Ctr6	Lac6	29.342	33.709	0.2001	1.7885	0.014077	1.14885	0.207385
Vezt	Ctr6	Lac6	8.107	9.4731	0.2245	1.4357	0.063322	1.16839	Ctr6	Lac6	7.738	8.8268	0.18983	1.6896	0.020004	1.14063	0.207165
Kalrn	Ctr6	Lac6	18.532	22.074	0.25231	1.5086	0.050734	1.19112	Ctr6	Lac6	15.992	17.891	0.16183	1.267	0.099316	1.11871	0.20707
Usp31	Ctr6	Lac6	8.4922	10.019	0.23858	1.526	0.048501	1.17984	Ctr6	Lac6	8.9707	10.13	0.17538	1.5775	0.033305	1.12927	0.20698
Traf4	Ctr6	Lac6	24.144	28.132	0.22054	1.4102	0.07051	1.16517	Ctr6	Lac6	24.336	27.78	0.19095	1.7064	0.019517	1.14152	0.205745
Clmp	Ctr6	Lac6	8.3428	9.8537	0.24013	1.545	0.047345	1.1811	Ctr6	Lac6	14.594	16.434	0.17132	1.5626	0.033081	1.12609	0.205725
Gabrb1	Ctr6	Lac6	12.179	14.118	0.21312	1.3613	0.085463	1.15919	Ctr6	Lac6	11.919	13.639	0.19448	1.4	0.063619	1.14432	0.2038
Sik3	Ctr6	Lac6	10.713	12.6	0.23409	1.4948	0.048961	1.17617	Ctr6	Lac6	9.9083	11.167	0.17259	1.5187	0.042913	1.12708	0.20334
Igsf3	Ctr6	Lac6	10.994	13.018	0.24373	1.5598	0.039627	1.18405	Ctr6	Lac6	12.81	14.314	0.16015	1.467	0.049137	1.11741	0.20194
Dock3	Ctr6	Lac6	26.983	31.478	0.22227	1.4398	0.065377	1.16657	Ctr6	Lac6	26.716	30.29	0.18114	1.52	0.039496	1.13378	0.201705
Wbp5	Ctr6	Lac6	79.033	91.767	0.21551	1.3686	0.088349	1.16112	Ctr6	Lac6	81.922	93.302	0.18765	1.6561	0.022868	1.13891	0.20158
Iars	Ctr6	Lac6	20.806	24.163	0.21574	1.3869	0.083672	1.1613	Ctr6	Lac6	23.223	26.437	0.18702	1.7284	0.019013	1.13842	0.20138
Ncam2	Ctr6	Lac6	13.725	16.06	0.22671	1.4407	0.061054	1.17017	Ctr6	Lac6	10.147	11.456	0.17504	1.5628	0.035932	1.129	0.200875
Jmjd4	Ctr6	Lac6	11.493	13.367	0.21796	1.363	0.086019	1.16309	Ctr6	Lac6	10.763	12.191	0.17972	1.7143	0.018267	1.13267	0.19884
Dlc1	Ctr6	Lac6	4.3695	5.108	0.22546	1.4545	0.06086	1.16915	Ctr6	Lac6	4.057	4.5614	0.16892	1.322	0.086297	1.12422	0.19719
Gucy1a2	Ctr6	Lac6	6.144	7.1448	0.2176	1.3992	0.076222	1.16286	Ctr6	Lac6	5.7642	6.514	0.17642	1.559	0.038524	1.13008	0.19701
Slit3	Ctr6	Lac6	10.079	11.68	0.21325	1.3428	0.098245	1.1593	Ctr6	Lac6	6.6781	7.5573	0.17843	1.545	0.036947	1.13166	0.19584
Slc6a6	Ctr6	Lac6	29.21	33.683	0.205	1.331	0.093852	1.15293	Ctr6	Lac6	26.465	30.056	0.18355	1.5331	0.03751	1.13568	0.194275
Lrrc3	Ctr6	Lac6	8.9921	10.458	0.21791	1.3594	0.088156	1.16305	Ctr6	Lac6	9.8333	11.067	0.17052	1.5857	0.031831	1.12546	0.194215
Mapk6	Ctr6	Lac6	27.614	32.252	0.22398	1.4534	0.066358	1.16796	Ctr6	Lac6	29.118	32.547	0.16062	1.3729	0.071354	1.11777	0.1923
Ociad2	Ctr6	Lac6	18.971	21.98	0.21286	1.3245	0.093129	1.15899	Ctr6	Lac6	16.416	18.478	0.17067	1.4188	0.059745	1.12558	0.191765
Ubac2	Ctr6	Lac6	17.053	19.836	0.218	1.395	0.076607	1.16318	Ctr6	Lac6	17.203	19.257	0.16274	1.376	0.06903	1.11942	0.19037
Sephs2	Ctr6	Lac6	24.239	28.579	0.23764	1.4811	0.055235	1.17906	Ctr6	Lac6	28.008	30.904	0.14194	1.3392	0.074534	1.10339	0.18979
Wbscr17	Ctr6	Lac6	14.227	16.533	0.21668	1.376	0.077764	1.16206	Ctr6	Lac6	14.419	16.134	0.1621	1.434	0.059899	1.11894	0.18939
Phactr3	Ctr6	Lac6	20.861	24.105	0.20852	1.3408	0.093299	1.15551	Ctr6	Lac6	22.851	25.547	0.16094	1.3601	0.074255	1.11802	0.18473
Sh3rf3	Ctr6	Lac6	18.103	20.922	0.20881	1.3464	0.089794	1.15574	Ctr6	Lac6	18.356	20.365	0.14979	1.3031	0.081444	1.10941	0.1793
Dvl3	Ctr6	Lac6	27.712	32.126	0.21321	1.367	0.081784	1.15927	Ctr6	Lac6	28.655	31.67	0.14467	1.317	0.091502	1.10548	0.17894
Arhgef10l	Ctr6	Lac6	8.966	10.377	0.21079	1.3431	0.099606	1.15733	Ctr6	Lac6	8.4245	9.3136	0.14475	1.2856	0.098139	1.10554	0.17777
Gfap	Ctr6	Lac6	11.562	16.663	0.52721	3.2614	0.00072477	1.44114	Ctr6	Lac6	26.763	22.705	-0.23717	-2.0692	0.0029788	0.848404	0.14502
2210408F21Rik	Ctr6	Lac6	9.0116	7.1977	-0.3242	-1.3619	0.086019	0.798713	Ctr6	Lac6	4.8487	7.1592	0.56219	1.4351	0.042153	1.47652	0.118995
A2m	Ctr6	Lac6	1.4973	2.143	0.51722	3.0033	0.00072477	1.4312	Ctr6	Lac6	2.01	1.6532	-0.28238	-1.412	0.058353	0.822231	0.11742
Ldlr	Ctr6	Lac6	12.069	15.117	0.3248	2.0664	0.004868	1.25251	Ctr6	Lac6	10.258	9.0896	-0.17452	-1.6029	0.028193	0.88606	0.07514
Smtnl2	Ctr6	Lac6	1.0062	1.6402	0.70497	3.0317	0.00072477	1.63012	Ctr6	Lac6	1.4347	0.96308	-0.57508	-1.6289	0.037133	0.671247	0.064945
Apln	Ctr6	Lac6	1.0616	1.6944	0.67446	3.184	0.00072477	1.596	Ctr6	Lac6	1.4706	1.003	-0.55198	-1.7506	0.024053	0.682083	0.06124
Hsd17b7	Ctr6	Lac6	10.853	12.942	0.25395	1.5795	0.040859	1.19247	Ctr6	Lac6	11.003	9.4929	-0.21304	-1.8206	0.011878	0.862716	0.020455
Mvd	Ctr6	Lac6	49.015	57.566	0.23198	1.501	0.0548	1.17445	Ctr6	Lac6	43.629	38.069	-0.19665	-1.7347	0.015683	0.87257	0.017665
Rpl39	Ctr6	Lac6	1052.9	905.75	-0.2172	-1.4017	0.076018	0.860232	Ctr6	Lac6	1157.9	1033.9	-0.16334	-1.3673	0.06919	0.892955	-0.19027
Nr2e1	Ctr6	Lac6	7.7279	6.6591	-0.21474	-1.3562	0.09089	0.8617	Ctr6	Lac6	8.9913	7.98	-0.17213	-1.2903	0.091365	0.887529	-0.193435
Micu2	Ctr6	Lac6	20.366	17.5	-0.21858	-1.4046	0.071732	0.85941	Ctr6	Lac6	24.61	21.719	-0.18028	-1.6723	0.024685	0.88253	-0.19943
Prmt3	Ctr6	Lac6	13.657	11.58	-0.23795	-1.5464	0.0459	0.847946	Ctr6	Lac6	15.51	13.855	-0.16342	-1.3348	0.082901	0.8929	-0.200685
Gtdc1	Ctr6	Lac6	14.84	12.482	-0.24962	-1.6433	0.03213	0.841116	Ctr6	Lac6	14.121	12.595	-0.16502	-1.3342	0.087372	0.891916	-0.20732
D1Ertd622e	Ctr6	Lac6	20.115	17.376	-0.21121	-1.326	0.091835	0.863812	Ctr6	Lac6	20.11	17.42	-0.20694	-1.8255	0.011303	0.866369	-0.209075
Samd1	Ctr6	Lac6	22.755	19.12	-0.25105	-1.6395	0.03133	0.840283	Ctr6	Lac6	22.299	19.841	-0.16852	-1.4404	0.055365	0.889753	-0.209785
Lyrm2	Ctr6	Lac6	30.645	26.492	-0.21011	-1.3639	0.085278	0.864467	Ctr6	Lac6	28.692	24.657	-0.21867	-1.7406	0.018019	0.859355	-0.21439
Rtel1	Ctr6	Lac6	6.2467	5.3292	-0.22916	-1.4739	0.06229	0.853129	Ctr6	Lac6	5.8568	5.0881	-0.20299	-1.5345	0.03732	0.868745	-0.216075
Gsg1l	Ctr6	Lac6	14.893	12.25	-0.2818	-1.7752	0.017445	0.822536	Ctr6	Lac6	12.254	11.036	-0.15105	-1.4148	0.059745	0.900592	-0.216425
Mrpl27	Ctr6	Lac6	51.355	43.87	-0.22725	-1.4783	0.065377	0.854261	Ctr6	Lac6	52.48	45.431	-0.20806	-1.6689	0.024685	0.865696	-0.217655
Kdsr	Ctr6	Lac6	6.0036	5.0056	-0.26229	-1.6843	0.02771	0.833762	Ctr6	Lac6	6.02	5.3459	-0.17346	-1.2991	0.08996	0.88671	-0.217875
Donson	Ctr6	Lac6	9.9238	8.4738	-0.22787	-1.4095	0.077968	0.85389	Ctr6	Lac6	8.8331	7.6022	-0.21649	-1.455	0.059745	0.860656	-0.22218
Zfp346	Ctr6	Lac6	15.441	13.093	-0.23791	-1.4944	0.05258	0.847971	Ctr6	Lac6	13.956	12	-0.20714	-1.9142	0.0059607	0.866249	-0.222525
Rab11fip2	Ctr6	Lac6	13.794	11.322	-0.2848	-1.8102	0.014456	0.820854	Ctr6	Lac6	12	10.766	-0.16129	-1.4918	0.051804	0.894221	-0.223045
Sowaha	Ctr6	Lac6	27.378	22.159	-0.30512	-1.9429	0.0039319	0.809371	Ctr6	Lac6	17.238	15.603	-0.14375	-1.3571	0.072746	0.90516	-0.224435
Trappc12	Ctr6	Lac6	10.559	8.801	-0.26273	-1.7085	0.026277	0.833508	Ctr6	Lac6	14.966	13.104	-0.19171	-1.8027	0.010411	0.875562	-0.22722
Igfbp3	Ctr6	Lac6	22.224	18.692	-0.24968	-1.5547	0.043313	0.841082	Ctr6	Lac6	18.884	16.34	-0.20875	-1.8068	0.010108	0.865285	-0.229215
Ddhd2	Ctr6	Lac6	12.912	10.736	-0.26625	-1.6649	0.026277	0.831477	Ctr6	Lac6	12.7	11.115	-0.19294	-1.7862	0.014077	0.874817	-0.229595
Lyrm5	Ctr6	Lac6	18.766	15.669	-0.26019	-1.6186	0.03213	0.834973	Ctr6	Lac6	18.585	16.15	-0.20255	-1.3343	0.081444	0.869008	-0.23137
U2af1l4	Ctr6	Lac6	29.13	24.778	-0.23344	-1.4546	0.05803	0.850602	Ctr6	Lac6	27.636	23.562	-0.23	-1.5695	0.035732	0.852594	-0.23172
Apaf1	Ctr6	Lac6	8.4491	7.0703	-0.25703	-1.6047	0.03373	0.836807	Ctr6	Lac6	7.9545	6.8802	-0.20933	-1.8848	0.009819	0.864936	-0.23318
Bend3	Ctr6	Lac6	2.1274	1.8262	-0.22025	-1.3631	0.088156	0.858413	Ctr6	Lac6	2.4152	2.0259	-0.25359	-1.5528	0.036352	0.838802	-0.23692
Atp5sl	Ctr6	Lac6	13.382	11.31	-0.24257	-1.4734	0.05826	0.845236	Ctr6	Lac6	14.002	11.922	-0.23209	-1.5841	0.03268	0.851399	-0.23733
Bloc1s1	Ctr6	Lac6	124.4	103.6	-0.26476	-1.6598	0.023688	0.832333	Ctr6	Lac6	132.47	114.53	-0.20994	-1.953	0.0056169	0.864568	-0.23735
Ppa2	Ctr6	Lac6	28.316	24.231	-0.22475	-1.4733	0.0585	0.85574	Ctr6	Lac6	29.615	24.897	-0.25034	-2.108	0.002126	0.840698	-0.237545
Snapc5	Ctr6	Lac6	33.183	27.881	-0.25118	-1.59	0.038339	0.840204	Ctr6	Lac6	33.943	29.01	-0.22612	-1.6097	0.028634	0.85493	-0.23865
Elp4	Ctr6	Lac6	5.8394	4.8385	-0.27126	-1.448	0.058922	0.82859	Ctr6	Lac6	5.8961	5.1072	-0.20722	-1.4718	0.049137	0.8662	-0.23924
Hmgb2	Ctr6	Lac6	31.76	26.641	-0.25352	-1.6137	0.032926	0.838844	Ctr6	Lac6	32.426	27.731	-0.22564	-2.0815	0.0041559	0.855212	-0.23958
Nfu1	Ctr6	Lac6	38.962	32.633	-0.25576	-1.6776	0.026569	0.837544	Ctr6	Lac6	39.443	33.714	-0.22643	-1.85	0.0092036	0.854747	-0.241095
Cygb	Ctr6	Lac6	20.83	16.914	-0.30043	-1.8941	0.010126	0.812009	Ctr6	Lac6	16.972	14.945	-0.18346	-1.6376	0.027312	0.880586	-0.241945
Pgap3	Ctr6	Lac6	4.635	3.95	-0.22792	-1.4039	0.084035	0.853864	Ctr6	Lac6	3.7968	3.1782	-0.25656	-1.3074	0.095381	0.837077	-0.24224
Mtg2	Ctr6	Lac6	9.7378	8.1069	-0.26444	-1.6496	0.032926	0.832519	Ctr6	Lac6	11.08	9.4758	-0.22641	-1.4493	0.053785	0.854754	-0.245425
Xrcc5	Ctr6	Lac6	6.1931	5.2716	-0.2324	-1.4516	0.066358	0.851217	Ctr6	Lac6	7.9622	6.646	-0.26068	-1.7895	0.01326	0.834692	-0.24654
Junb	Ctr6	Lac6	20.033	17.179	-0.2217	-1.4503	0.068387	0.857551	Ctr6	Lac6	10.88	8.9939	-0.27504	-1.804	0.01216	0.826426	-0.24837
Pcnt	Ctr6	Lac6	1.8339	1.5199	-0.27098	-1.6879	0.025441	0.828753	Ctr6	Lac6	2.0501	1.7496	-0.2286	-1.6055	0.028634	0.853409	-0.24979
Mphosph9	Ctr6	Lac6	3.1701	2.6278	-0.27064	-1.708	0.021589	0.828948	Ctr6	Lac6	2.5502	2.1756	-0.22915	-1.5715	0.035932	0.853133	-0.249895
Acyp1	Ctr6	Lac6	27.177	23.2	-0.2282	-1.3929	0.079727	0.853652	Ctr6	Lac6	27.194	22.48	-0.27429	-1.5233	0.048439	0.826853	-0.251245
Adsl	Ctr6	Lac6	6.8777	5.6417	-0.28579	-1.822	0.017758	0.820292	Ctr6	Lac6	6.4401	5.5336	-0.21886	-1.5567	0.03732	0.859241	-0.252325
Taf9b	Ctr6	Lac6	23.909	19.43	-0.29925	-1.8913	0.0085886	0.812674	Ctr6	Lac6	20.522	17.772	-0.20752	-1.8822	0.007958	0.866022	-0.253385
Rps21	Ctr6	Lac6	887.52	735.73	-0.2706	-1.7476	0.017758	0.828974	Ctr6	Lac6	1015	859.95	-0.23923	-1.9893	0.004532	0.847195	-0.254915
Zbtb5	Ctr6	Lac6	7.1468	6.1872	-0.208	-1.3383	0.087975	0.865731	Ctr6	Lac6	8.0529	6.5294	-0.30254	-2.4204	0.000634	0.81082	-0.25527
Lypd1	Ctr6	Lac6	105.84	88.287	-0.2616	-1.6902	0.023102	0.834133	Ctr6	Lac6	61.668	51.869	-0.2496	-2.2743	0.000634	0.8411	-0.2556
Tbr1	Ctr6	Lac6	25.866	20.679	-0.3228	-2.0575	0.0039319	0.799478	Ctr6	Lac6	29.752	26.042	-0.19215	-1.746	0.01517	0.875295	-0.257475
Ublcp1	Ctr6	Lac6	18.102	15.641	-0.21082	-1.3898	0.082699	0.864044	Ctr6	Lac6	18.983	15.36	-0.30518	-2.4953	0.000634	0.809341	-0.258
Amy1	Ctr6	Lac6	10.706	8.9149	-0.26414	-1.6516	0.030224	0.83269	Ctr6	Lac6	12.886	10.757	-0.26042	-1.754	0.016977	0.834843	-0.26228
Acad11	Ctr6	Lac6	6.2237	5.0447	-0.30298	-1.8064	0.015142	0.810572	Ctr6	Lac6	6.1628	5.2812	-0.22271	-1.5051	0.039496	0.856951	-0.262845
Mcee	Ctr6	Lac6	19.48	16.59	-0.23167	-1.3716	0.085463	0.851645	Ctr6	Lac6	20.422	16.649	-0.29466	-1.5334	0.041963	0.815263	-0.263165
Btd	Ctr6	Lac6	6.0984	4.9622	-0.29744	-1.8078	0.012683	0.81369	Ctr6	Lac6	6.5012	5.5431	-0.22999	-1.3425	0.077145	0.852637	-0.263715
Cep83os	Ctr6	Lac6	4.8091	4.0738	-0.23938	-1.5109	0.047578	0.847106	Ctr6	Lac6	4.1805	3.398	-0.29873	-1.8076	0.014077	0.812963	-0.269055
Lrrc61	Ctr6	Lac6	5.684	4.6916	-0.27681	-1.644	0.029684	0.825411	Ctr6	Lac6	6.4301	5.3535	-0.26435	-1.6947	0.022652	0.832573	-0.27058
Polr2a	Ctr6	Lac6	17.65	14.415	-0.29211	-1.8866	0.0097661	0.816704	Ctr6	Lac6	16.803	14.133	-0.24963	-2.1855	0.0029788	0.841109	-0.27087
Extl1	Ctr6	Lac6	9.0865	7.3046	-0.31491	-2.084	0.002966	0.803899	Ctr6	Lac6	4.6347	3.9553	-0.2287	-1.611	0.028843	0.853402	-0.271805
Rftn1	Ctr6	Lac6	6.0435	5.027	-0.26568	-1.6556	0.029964	0.831801	Ctr6	Lac6	6.4829	5.3451	-0.27843	-1.9005	0.0092036	0.824485	-0.272055
Aamdc	Ctr6	Lac6	28.734	24.594	-0.22444	-1.3761	0.085463	0.855926	Ctr6	Lac6	32.865	26.32	-0.3204	-2.2836	0.000634	0.800843	-0.27242
Immp1l	Ctr6	Lac6	30.213	23.6	-0.355	-2.2199	0.001344	0.781436	Ctr6	Lac6	31.886	27.879	-0.19376	-1.3957	0.064276	0.87432	-0.27438
Snhg20	Ctr6	Lac6	26.579	22.675	-0.2292	-1.3718	0.080906	0.853103	Ctr6	Lac6	26.068	20.879	-0.32021	-1.6406	0.02561	0.800951	-0.274705
Bbs2	Ctr6	Lac6	5.9794	4.9591	-0.26994	-1.6927	0.023983	0.829353	Ctr6	Lac6	6.7553	5.5575	-0.28159	-1.9026	0.0069706	0.822681	-0.275765
Rwdd2a	Ctr6	Lac6	18.376	15.263	-0.26774	-1.6666	0.025137	0.830617	Ctr6	Lac6	15.937	13.05	-0.28751	-1.8746	0.0076263	0.819313	-0.277625
Lace1	Ctr6	Lac6	5.4388	4.5592	-0.25451	-1.5644	0.041878	0.83827	Ctr6	Lac6	5.5068	4.4421	-0.30996	-1.7612	0.017237	0.80666	-0.282235
Pde3b	Ctr6	Lac6	2.5404	2.1767	-0.22291	-1.3393	0.097188	0.856834	Ctr6	Lac6	2.6756	2.11	-0.34238	-1.7807	0.016977	0.788736	-0.282645
Uqcc2	Ctr6	Lac6	149.65	123.9	-0.27239	-1.7104	0.016794	0.827943	Ctr6	Lac6	124.26	101.3	-0.29464	-2.481	0.0016628	0.815273	-0.283515
Commd9	Ctr6	Lac6	31.865	25.994	-0.29378	-1.9058	0.0085886	0.81576	Ctr6	Lac6	29.02	23.99	-0.27456	-2.0948	0.002126	0.826701	-0.28417
Brpf3	Ctr6	Lac6	4.4822	3.7927	-0.24097	-1.555	0.042598	0.846173	Ctr6	Lac6	4.8752	3.8834	-0.32811	-2.5533	0.000634	0.796577	-0.28454
Bcas3	Ctr6	Lac6	7.5435	6.4964	-0.215	-1.3754	0.0887	0.861188	Ctr6	Lac6	7.6062	5.9438	-0.35578	-2.637	0.000634	0.781442	-0.28539
Tmem230	Ctr6	Lac6	17.413	14.881	-0.22673	-1.4398	0.067808	0.854567	Ctr6	Lac6	18.422	14.477	-0.34764	-2.5057	0.000634	0.785864	-0.287185
Ap1m1	Ctr6	Lac6	43.955	37.678	-0.22229	-1.4236	0.065964	0.857199	Ctr6	Lac6	45.48	35.6	-0.35339	-3.1695	0.000634	0.78274	-0.28784
Thsd7b	Ctr6	Lac6	1.9045	1.5509	-0.29629	-1.8026	0.012683	0.814343	Ctr6	Lac6	1.6819	1.3848	-0.28041	-1.4501	0.057355	0.823355	-0.28835
Pts	Ctr6	Lac6	24.76	19.649	-0.33387	-2.0835	0.0057446	0.793403	Ctr6	Lac6	24.868	20.955	-0.247	-1.7175	0.017507	0.842645	-0.290435
Pih1d1	Ctr6	Lac6	29.599	23.36	-0.3415	-2.0079	0.0057446	0.789216	Ctr6	Lac6	28.082	23.729	-0.24297	-1.796	0.012445	0.845001	-0.292235
Mrpl55	Ctr6	Lac6	18.768	15.309	-0.2939	-1.8042	0.018085	0.815692	Ctr6	Lac6	18.173	14.711	-0.30486	-1.7055	0.015435	0.809519	-0.29938
Coq7	Ctr6	Lac6	33.04	27.815	-0.2483	-1.5574	0.039873	0.841876	Ctr6	Lac6	34.046	26.697	-0.35079	-2.5234	0.000634	0.78415	-0.299545
Gm14169	Ctr6	Lac6	3.5331	2.9424	-0.26391	-1.5462	0.049201	0.832824	Ctr6	Lac6	2.8487	2.2579	-0.33528	-1.4533	0.052894	0.792625	-0.299595
Ssu72	Ctr6	Lac6	56.518	46.614	-0.27795	-1.7573	0.016794	0.824762	Ctr6	Lac6	54.016	43.192	-0.32261	-2.9203	0.000634	0.799618	-0.30028
Xrcc4	Ctr6	Lac6	12.488	9.5626	-0.3851	-2.4186	0.00072477	0.765715	Ctr6	Lac6	10.414	8.9245	-0.22275	-1.362	0.07607	0.856926	-0.303925
Ift122	Ctr6	Lac6	8.7946	7.3853	-0.25195	-1.664	0.024861	0.839755	Ctr6	Lac6	9.3409	7.28	-0.35825	-3.0232	0.000634	0.78011	-0.3051
Syt17	Ctr6	Lac6	24.246	19.939	-0.28209	-1.8207	0.012338	0.822394	Ctr6	Lac6	14.497	11.492	-0.33508	-2.4358	0.001169	0.792738	-0.308585
Smad3	Ctr6	Lac6	4.6577	3.559	-0.3879	-2.448	0.00072477	0.764204	Ctr6	Lac6	4.1891	3.5702	-0.23062	-1.6392	0.024685	0.852263	-0.30926
Parn	Ctr6	Lac6	12.861	10.448	-0.29979	-1.9429	0.0065969	0.812368	Ctr6	Lac6	12.486	10.009	-0.3189	-2.5655	0.000634	0.801659	-0.309345
Hps3	Ctr6	Lac6	5.9117	5.048	-0.22785	-1.3355	0.099438	0.853905	Ctr6	Lac6	6.483	4.9429	-0.39129	-2.5401	0.000634	0.762443	-0.30957
Rdh10	Ctr6	Lac6	6.5102	5.422	-0.26386	-1.6269	0.031864	0.832855	Ctr6	Lac6	6.4349	5.0233	-0.35728	-1.9596	0.0076263	0.780632	-0.31057
Aox1	Ctr6	Lac6	3.9119	3.186	-0.29596	-1.8504	0.010871	0.814526	Ctr6	Lac6	6.3957	5.1026	-0.32585	-2.4782	0.000634	0.797823	-0.310905
Gpr108	Ctr6	Lac6	6.5635	5.124	-0.35719	-2.2406	0.00072477	0.780682	Ctr6	Lac6	5.3323	4.4236	-0.26954	-1.4795	0.0446	0.829583	-0.313365
Mlh1	Ctr6	Lac6	4.507	3.657	-0.30162	-1.8211	0.017112	0.811337	Ctr6	Lac6	5.0012	3.987	-0.32695	-1.8577	0.0085899	0.797216	-0.314285
Uros	Ctr6	Lac6	14.266	12.051	-0.24343	-1.5119	0.051886	0.844732	Ctr6	Lac6	15.033	11.5	-0.38565	-2.7697	0.000634	0.76543	-0.31454
0610037L13Rik	Ctr6	Lac6	17.451	14.312	-0.28605	-1.8091	0.015795	0.820141	Ctr6	Lac6	18.065	14.232	-0.34401	-2.44	0.000634	0.787847	-0.31503
Adamts17	Ctr6	Lac6	3.8837	3.0857	-0.33184	-2.1057	0.0034491	0.79452	Ctr6	Lac6	4.226	3.4336	-0.29956	-2.2488	0.001169	0.812498	-0.3157
Fpgs	Ctr6	Lac6	5.4491	4.651	-0.22848	-1.3776	0.081784	0.853531	Ctr6	Lac6	5.4368	4.1093	-0.40384	-2.182	0.000634	0.755839	-0.31616
Arrdc3	Ctr6	Lac6	28.056	22.987	-0.28747	-1.8447	0.011621	0.819336	Ctr6	Lac6	31.439	24.721	-0.34678	-3.0928	0.000634	0.786334	-0.317125
Hist3h2a	Ctr6	Lac6	104.86	80.157	-0.38757	-2.4473	0.00072477	0.764413	Ctr6	Lac6	102.67	86.1	-0.25405	-1.893	0.01216	0.838536	-0.32081
Cryl1	Ctr6	Lac6	16.67	12.985	-0.36	-2.2305	0.001344	0.778949	Ctr6	Lac6	17.527	14.414	-0.28211	-2.0019	0.0059607	0.822386	-0.321055
Ccdc53	Ctr6	Lac6	12.868	10.093	-0.3504	-2.103	0.0039319	0.784329	Ctr6	Lac6	14.37	11.735	-0.2924	-1.6223	0.023337	0.816531	-0.3214
Cbr4	Ctr6	Lac6	12.671	10.067	-0.33189	-1.996	0.0074064	0.794494	Ctr6	Lac6	12.177	9.803	-0.31291	-1.6035	0.035355	0.805013	-0.3224
Anapc13	Ctr6	Lac6	84.254	62.824	-0.4234	-2.6318	0.00072477	0.745645	Ctr6	Lac6	98.135	83.994	-0.22448	-1.5994	0.026887	0.855899	-0.32394
Tmem42	Ctr6	Lac6	17.675	15.131	-0.22415	-1.3965	0.069198	0.856094	Ctr6	Lac6	16.872	12.557	-0.42608	-2.3532	0.001169	0.744278	-0.325115
Nr1d2	Ctr6	Lac6	10.212	7.3975	-0.46517	-2.981	0.00072477	0.724385	Ctr6	Lac6	9.4438	8.302	-0.18591	-1.5651	0.03351	0.879093	-0.32554
Smim8	Ctr6	Lac6	23.26	17.465	-0.41342	-2.5606	0.00072477	0.750838	Ctr6	Lac6	20.493	17.37	-0.2385	-1.4656	0.052534	0.847624	-0.32596
Per2	Ctr6	Lac6	4.0134	3.174	-0.33854	-2.155	0.001344	0.790836	Ctr6	Lac6	3.042	2.4464	-0.3147	-2.181	0.0025525	0.804013	-0.32662
Slc9a8	Ctr6	Lac6	8.8438	6.9002	-0.35802	-2.3164	0.00072477	0.780234	Ctr6	Lac6	8.6094	7.0162	-0.29522	-2.4665	0.000634	0.814946	-0.32662
Scml4	Ctr6	Lac6	1.6022	1.2508	-0.3571	-1.921	0.0085886	0.780694	Ctr6	Lac6	2.1195	1.726	-0.29628	-1.4663	0.053967	0.814348	-0.32669
Pdzk1	Ctr6	Lac6	2.8956	2.3045	-0.32937	-1.7099	0.022201	0.795883	Ctr6	Lac6	3.1939	2.5503	-0.32462	-1.3398	0.073968	0.798507	-0.326995
Lsm3	Ctr6	Lac6	49.282	39.3	-0.3247	-2.0807	0.0034491	0.798461	Ctr6	Lac6	41.937	33.311	-0.33222	-2.3021	0.001169	0.794311	-0.32846
Pfn4	Ctr6	Lac6	6.1354	4.968	-0.30447	-1.6039	0.035524	0.809735	Ctr6	Lac6	6.4951	5.077	-0.35536	-1.3773	0.07729	0.781673	-0.329915
Gm10336	Ctr6	Lac6	4.13	3.1897	-0.37283	-2.295	0.001344	0.772266	Ctr6	Lac6	4.2598	3.4909	-0.2872	-1.7478	0.017764	0.819488	-0.330015
Fam107a	Ctr6	Lac6	5.5828	4.3755	-0.35152	-2.1775	0.0034491	0.783754	Ctr6	Lac6	4.7655	3.8356	-0.3131	-2.063	0.001169	0.804877	-0.33231
Armc2	Ctr6	Lac6	1.837	1.4795	-0.31225	-1.759	0.017758	0.805382	Ctr6	Lac6	1.866	1.46	-0.35383	-1.64	0.030557	0.782503	-0.33304
Ccdc166	Ctr6	Lac6	4.4817	3.7276	-0.26579	-1.5346	0.044808	0.83174	Ctr6	Lac6	4.4784	3.383	-0.40466	-1.8995	0.0092036	0.755412	-0.335225
Hrk	Ctr6	Lac6	17.682	13.14	-0.428	-2.7323	0.00072477	0.743289	Ctr6	Lac6	14.184	11.9	-0.24368	-2.2046	0.0025525	0.844586	-0.33584
Gpn3	Ctr6	Lac6	16.33	12.928	-0.33745	-2.09	0.0044017	0.791437	Ctr6	Lac6	14.249	11.3	-0.33433	-2.2	0.003778	0.79315	-0.33589
Fibcd1	Ctr6	Lac6	5.522	4.5244	-0.28747	-1.8463	0.011621	0.819334	Ctr6	Lac6	4.4525	3.411	-0.38434	-2.7448	0.000634	0.766126	-0.335905
Smg9	Ctr6	Lac6	14.473	12.145	-0.253	-1.6705	0.024861	0.839147	Ctr6	Lac6	13.436	10.048	-0.41917	-3.313	0.000634	0.747852	-0.336085
P3h3	Ctr6	Lac6	7.8297	6.1841	-0.34039	-2.1192	0.0034491	0.789824	Ctr6	Lac6	7.735	6.143	-0.33237	-2.3202	0.001169	0.794226	-0.33638
Csf2ra	Ctr6	Lac6	9.8651	7.7433	-0.34937	-2.2181	0.0019135	0.784924	Ctr6	Lac6	9.0955	7.2678	-0.32364	-1.98	0.0059607	0.79905	-0.336505
Otof	Ctr6	Lac6	2.844	2.086	-0.44693	-2.798	0.00072477	0.733598	Ctr6	Lac6	1.6598	1.4155	-0.22964	-1.3335	0.071501	0.852842	-0.338285
2810013P06Rik	Ctr6	Lac6	8.3854	6.7248	-0.31837	-1.9974	0.007003	0.801973	Ctr6	Lac6	8.0321	6.2626	-0.35901	-2.073	0.003778	0.779698	-0.33869
Ispd	Ctr6	Lac6	3.2453	2.6227	-0.3072	-1.6673	0.026569	0.808164	Ctr6	Lac6	3.9191	3.029	-0.37131	-1.6489	0.024053	0.773078	-0.339255
P2ry1	Ctr6	Lac6	1.5199	1.218	-0.31879	-1.5362	0.050516	0.80174	Ctr6	Lac6	2.0598	1.5946	-0.36928	-1.2504	0.089682	0.774166	-0.344035
Ero1lb	Ctr6	Lac6	4.3578	3.2414	-0.42699	-2.6208	0.00072477	0.74381	Ctr6	Lac6	4.5674	3.8087	-0.26204	-1.7027	0.023098	0.833907	-0.344515
Fancl	Ctr6	Lac6	4.7343	3.7329	-0.34286	-1.7072	0.025441	0.788474	Ctr6	Lac6	5.614	4.4007	-0.35141	-1.5166	0.043296	0.783815	-0.347135
Hmgn2	Ctr6	Lac6	336.59	256.37	-0.39275	-2.5387	0.00072477	0.761672	Ctr6	Lac6	317.07	255.97	-0.30881	-2.445	0.000634	0.807305	-0.35078
Bcl2l11	Ctr6	Lac6	2.8362	2.2911	-0.30792	-1.8442	0.012683	0.807803	Ctr6	Lac6	3.756	2.8574	-0.3945	-2.3582	0.000634	0.76075	-0.35121
Ring1	Ctr6	Lac6	9.2345	7.764	-0.2502	-1.5497	0.049848	0.840768	Ctr6	Lac6	7.9807	5.8324	-0.45241	-2.8632	0.000634	0.730817	-0.351305
Odc1	Ctr6	Lac6	67.914	52.699	-0.36593	-2.3611	0.00072477	0.775966	Ctr6	Lac6	88.556	69.667	-0.34612	-2.8808	0.000634	0.786696	-0.356025
Ubtf	Ctr6	Lac6	31.213	24.436	-0.3531	-2.2797	0.001344	0.782895	Ctr6	Lac6	31.085	24.221	-0.35991	-2.96	0.000634	0.779209	-0.356505
2810001G20Rik	Ctr6	Lac6	12.568	10.671	-0.23611	-1.3243	0.098607	0.849027	Ctr6	Lac6	13.737	9.8672	-0.4774	-2.1797	0.000634	0.718256	-0.356755
Afap1l1	Ctr6	Lac6	1.2314	0.96852	-0.34648	-1.6441	0.035008	0.786499	Ctr6	Lac6	1.6779	1.2955	-0.37312	-1.395	0.067325	0.772106	-0.3598
Cxcr4	Ctr6	Lac6	3.2763	2.7149	-0.27115	-1.3947	0.07256	0.828658	Ctr6	Lac6	3.2131	2.3477	-0.45272	-1.6078	0.03909	0.730662	-0.361935
Thbs1	Ctr6	Lac6	3.3602	2.6155	-0.36146	-2.2406	0.0019135	0.778374	Ctr6	Lac6	2.9594	2.2956	-0.3664	-2.4717	0.000634	0.775705	-0.36393
Chrac1	Ctr6	Lac6	15.904	11.934	-0.41436	-2.4959	0.00072477	0.750351	Ctr6	Lac6	13.696	11.01	-0.3143	-1.6157	0.02991	0.80423	-0.36433
Net1	Ctr6	Lac6	3.6213	2.826	-0.35775	-2.2298	0.0019135	0.78038	Ctr6	Lac6	3.2833	2.537	-0.37182	-2.0015	0.0052599	0.772805	-0.364785
CK137956	Ctr6	Lac6	2.4631	2.058	-0.25924	-1.362	0.088349	0.835524	Ctr6	Lac6	3.0879	2.2269	-0.47159	-2.0053	0.0066421	0.721167	-0.365415
Slc16a14	Ctr6	Lac6	11.695	9.4025	-0.31484	-1.9884	0.0053089	0.803939	Ctr6	Lac6	10.841	8.0822	-0.4236	-2.976	0.000634	0.745521	-0.36922
Cdpf1	Ctr6	Lac6	6.9778	5.4968	-0.34419	-1.777	0.020026	0.78775	Ctr6	Lac6	5.5379	4.2123	-0.39472	-1.3571	0.073968	0.760633	-0.369455
Cml1	Ctr6	Lac6	7.959	6.466	-0.29969	-1.5888	0.04212	0.812425	Ctr6	Lac6	8.714	6.4234	-0.44005	-1.8365	0.01326	0.737107	-0.36987
Dnph1	Ctr6	Lac6	5.488	4.3	-0.32207	-1.624	0.03734	0.799917	Ctr6	Lac6	6.6481	4.9505	-0.42537	-1.5912	0.036552	0.744647	-0.37372
Atr	Ctr6	Lac6	3.1497	2.4179	-0.38144	-2.401	0.001344	0.767668	Ctr6	Lac6	3.3243	2.5761	-0.3678	-2.6653	0.000634	0.774915	-0.37462
Matn2	Ctr6	Lac6	8.1806	5.5008	-0.57255	-3.646	0.00072477	0.672426	Ctr6	Lac6	6.8669	6.0229	-0.18919	-1.3567	0.06764	0.877094	-0.38087
Gm13375	Ctr6	Lac6	10.968	8.67	-0.33917	-2.0434	0.0024563	0.790494	Ctr6	Lac6	12.664	9.3185	-0.4426	-2.6465	0.000634	0.735792	-0.390885
Zswim7	Ctr6	Lac6	14.236	11.162	-0.35095	-1.9143	0.0074064	0.784067	Ctr6	Lac6	11.157	8.2581	-0.43409	-1.6354	0.032882	0.74016	-0.39252
Stag3	Ctr6	Lac6	1.5482	1.2254	-0.33732	-1.7932	0.011978	0.791507	Ctr6	Lac6	1.6776	1.2265	-0.45185	-1.8821	0.011591	0.731104	-0.394585
Prodh	Ctr6	Lac6	4.0867	3.0867	-0.40486	-2.2631	0.0019135	0.755307	Ctr6	Lac6	5.1379	3.9343	-0.38507	-2.0301	0.007958	0.76574	-0.394965
Hist1h2bc	Ctr6	Lac6	37.66	26.489	-0.50777	-3.1876	0.00072477	0.703306	Ctr6	Lac6	27.223	22.353	-0.28435	-1.65	0.020004	0.821106	-0.39606
Tmco4	Ctr6	Lac6	1.1027	0.85706	-0.36362	-1.5967	0.03938	0.777209	Ctr6	Lac6	1.2993	0.9644	-0.42997	-1.3514	0.06919	0.742273	-0.396795
4930452B06Rik	Ctr6	Lac6	2.9596	2.4633	-0.26482	-1.4996	0.056968	0.832301	Ctr6	Lac6	2.7043	1.8735	-0.52953	-2.2157	0.0016628	0.692778	-0.397175
Epm2a	Ctr6	Lac6	8.9254	7.27	-0.2959	-1.6083	0.033206	0.814524	Ctr6	Lac6	9.5933	6.7404	-0.50918	-2.1936	0.003778	0.70262	-0.40254
Tacr1	Ctr6	Lac6	1.2209	0.89425	-0.44929	-2.3789	0.00072477	0.732399	Ctr6	Lac6	1.0352	0.80885	-0.35602	-1.3245	0.087524	0.781315	-0.402655
1700003M07Rik	Ctr6	Lac6	1.7386	1.4301	-0.2818	-1.4	0.077205	0.822561	Ctr6	Lac6	1.9381	1.3449	-0.52705	-1.7953	0.01647	0.693969	-0.404425
Mcm8	Ctr6	Lac6	1.9456	1.4687	-0.40569	-2.1316	0.001344	0.754873	Ctr6	Lac6	1.7204	1.2938	-0.411	-1.3622	0.058183	0.752055	-0.408345
Prss36	Ctr6	Lac6	2.1682	1.745	-0.3132	-1.6481	0.02884	0.804843	Ctr6	Lac6	2.1542	1.5072	-0.5152	-2.0476	0.0085899	0.699692	-0.4142
2500004C02Rik	Ctr6	Lac6	3.4542	2.5418	-0.44249	-2.2595	0.0019135	0.735861	Ctr6	Lac6	3.163	2.4125	-0.39114	-1.3376	0.09009	0.762525	-0.416815
Vangl1	Ctr6	Lac6	1.2769	0.92268	-0.46881	-2.3144	0.0024563	0.722557	Ctr6	Lac6	1.5433	1.1984	-0.36485	-1.4223	0.063312	0.776548	-0.41683
Pou2f2	Ctr6	Lac6	1.9438	1.465	-0.40753	-2.2326	0.00072477	0.75391	Ctr6	Lac6	1.5071	1.1177	-0.43127	-1.5786	0.027312	0.741604	-0.4194
Glyctk	Ctr6	Lac6	1.6	1.2543	-0.35746	-1.8668	0.010871	0.780536	Ctr6	Lac6	1.6545	1.1844	-0.48223	-1.769	0.010108	0.715869	-0.419845
Mzf1	Ctr6	Lac6	3.2003	2.4888	-0.36275	-2.1389	0.0034491	0.77768	Ctr6	Lac6	3.2312	2.3093	-0.48461	-2.4277	0.000634	0.714689	-0.42368
Nek3	Ctr6	Lac6	2.03	1.4662	-0.4695	-2.1924	0.002966	0.722212	Ctr6	Lac6	2.437	1.8718	-0.38064	-1.2943	0.086409	0.768093	-0.42507
Hps1	Ctr6	Lac6	2.9347	2.2626	-0.37518	-2.035	0.0053089	0.771007	Ctr6	Lac6	2.3624	1.6906	-0.4826	-1.8871	0.012724	0.715657	-0.42889
Mettl20	Ctr6	Lac6	1.8601	1.422	-0.38744	-1.4378	0.054614	0.764483	Ctr6	Lac6	2.597	1.8562	-0.48448	-1.2094	0.094122	0.714752	-0.43596
Cdkl4	Ctr6	Lac6	3.0425	2.1847	-0.4778	-2.6966	0.00072477	0.71807	Ctr6	Lac6	1.8762	1.4123	-0.40974	-1.4898	0.047337	0.752755	-0.44377
Cd55	Ctr6	Lac6	2.1725	1.7122	-0.3435	-1.7769	0.019392	0.788124	Ctr6	Lac6	1.9823	1.354	-0.5494	-1.8359	0.011303	0.683276	-0.44645
Eya2	Ctr6	Lac6	1.1938	0.93172	-0.3576	-1.4734	0.053018	0.780459	Ctr6	Lac6	1.2812	0.87239	-0.55445	-1.2385	0.053967	0.680916	-0.456025
Per3	Ctr6	Lac6	3.9268	2.8721	-0.45124	-2.8093	0.00072477	0.731411	Ctr6	Lac6	3.3996	2.4332	-0.48253	-3.1655	0.000634	0.715717	-0.466885
Ghr	Ctr6	Lac6	3.6082	2.6034	-0.4708	-2.2059	0.0019135	0.721529	Ctr6	Lac6	3.1909	2.3135	-0.46387	-1.62	0.027971	0.725037	-0.467335
Agbl3	Ctr6	Lac6	7.8621	6.2763	-0.325	-1.6938	0.026277	0.798296	Ctr6	Lac6	7.3985	4.8481	-0.6098	-2.3442	0.0025525	0.655285	-0.4674
Ankrd35	Ctr6	Lac6	2.1859	1.7373	-0.33139	-1.907	0.0097661	0.794769	Ctr6	Lac6	2.2472	1.4745	-0.60786	-2.8313	0.000634	0.656165	-0.469625
Igdcc3	Ctr6	Lac6	1.0718	0.77163	-0.47408	-2.0277	0.0053089	0.719921	Ctr6	Lac6	1.26	0.9045	-0.47924	-1.504	0.053785	0.717351	-0.47666
N6amt1	Ctr6	Lac6	10.091	7.3857	-0.4503	-2.815	0.00072477	0.731888	Ctr6	Lac6	8.334	5.8416	-0.51275	-2.889	0.000634	0.700881	-0.481525
Zfp119b	Ctr6	Lac6	3.3381	2.3661	-0.4965	-2.5343	0.00072477	0.708823	Ctr6	Lac6	2.6016	1.8813	-0.46768	-1.43	0.06812	0.723126	-0.48209
Mt1	Ctr6	Lac6	780.9	548.14	-0.51058	-3.2921	0.00072477	0.701938	Ctr6	Lac6	831.39	606.37	-0.45532	-3.8213	0.000634	0.729345	-0.48295
B9d2	Ctr6	Lac6	11.613	9.5655	-0.27986	-1.6269	0.03373	0.823666	Ctr6	Lac6	14.19	8.7916	-0.69074	-3.48	0.000634	0.619535	-0.4853
Rhpn1	Ctr6	Lac6	6.6109	4.6006	-0.52301	-3.25	0.00072477	0.695915	Ctr6	Lac6	4.7323	3.404	-0.4751	-2.4263	0.000634	0.719415	-0.499055
Fxyd5	Ctr6	Lac6	5.9821	4.1162	-0.53934	-2.8691	0.00072477	0.688084	Ctr6	Lac6	3.3544	2.4058	-0.47953	-1.395	0.058015	0.717209	-0.509435
Tpk1	Ctr6	Lac6	2.0308	1.4132	-0.52307	-2.5296	0.001344	0.695888	Ctr6	Lac6	2.1341	1.4835	-0.52466	-1.737	0.01977	0.695121	-0.523865
2010320M18Rik	Ctr6	Lac6	15.676	11.358	-0.4648	-2.5708	0.00072477	0.724569	Ctr6	Lac6	16.847	10.973	-0.6184	-2.8101	0.000634	0.651357	-0.5416
Klk14	Ctr6	Lac6	8.0689	5.7273	-0.49452	-2.7486	0.00072477	0.709797	Ctr6	Lac6	2.7328	1.7794	-0.6189	-1.605	0.041963	0.651131	-0.55671
Fam71e1	Ctr6	Lac6	5.0711	3.9296	-0.3678	-1.4433	0.069198	0.774915	Ctr6	Lac6	4.6056	2.6839	-0.77906	-1.7999	0.020723	0.582745	-0.57343
1110017D15Rik	Ctr6	Lac6	8.1953	5.8833	-0.47815	-1.7063	0.023983	0.717895	Ctr6	Lac6	11.642	7.169	-0.69949	-1.8566	0.013808	0.615787	-0.58882
Slc16a6	Ctr6	Lac6	9.346	6.4206	-0.54163	-3.0813	0.00072477	0.686993	Ctr6	Lac6	10.277	6.6033	-0.63827	-5.015	0.000634	0.642481	-0.58995
Vwa3a	Ctr6	Lac6	1.3962	1.001	-0.47952	-2.5744	0.00072477	0.717213	Ctr6	Lac6	1.0159	0.62159	-0.7088	-2.3226	0.003778	0.611825	-0.59416
Supt3	Ctr6	Lac6	7.0482	5.802	-0.28048	-1.4246	0.071732	0.823314	Ctr6	Lac6	7.658	4.044	-0.92126	-4.0664	0.000634	0.528045	-0.60087
Hist1h2bn	Ctr6	Lac6	14.074	10.922	-0.36573	-1.559	0.045481	0.776074	Ctr6	Lac6	13.44	7.5236	-0.83711	-2.0795	0.0085899	0.559762	-0.60142
Ccno	Ctr6	Lac6	2.2101	1.4083	-0.6501	-2.6194	0.00072477	0.637235	Ctr6	Lac6	1.3712	0.77999	-0.81394	-1.6685	0.03161	0.568823	-0.73202
Mt2	Ctr6	Lac6	638.16	395.13	-0.69158	-4.4485	0.00072477	0.619172	Ctr6	Lac6	669.86	391.32	-0.77548	-6.8195	0.000634	0.584194	-0.73353
Rn45s	Ctr6	Lac6	411.34	241.74	-0.76684	-4.5562	0.00072477	0.5877	Ctr6	Lac6	1370.4	457.01	-1.584	-7.3845	0.000634	0.333486	-1.17542
Rmrp	Ctr6	Lac6	5.0974	1.4598	-1.8039	-1.971	0.03884	0.286383	Ctr6	Lac6	14.684	2.6527	-2.4687	-2.4016	0.010718	0.18065	-2.1363
