# Supplementary material for: L-Lactate Regulates the Expression of Synaptic Plasticity and Neuroprotection Genes in Cortical Neurons: A Transcriptome Analysis
Source: Front Mol Neurosci. 2018 Oct 10;11:375. doi: 10.3389/fnmol.2018.00375 (PMC6191511; doi:10.3389/fnmol.2018.00375)
Supplement: Supplementary file 6 [file Table_6.xlsx]

## Sheet: Primer sequence
Forward and reverse primer sequences (5'-3') for qRT-PCR
Primer	Sequence (5'-3')
Arc_forward	CCAGTCTTGGGCAGCATAGC
Arc_reverse	TCTGCTCTTCTTCACTGGTATGAATC
Bdnf_forward	CCATAAGGACGCGGACTTGT
Bdnf_reverse	GAGGCTCCAAAGGCACTTGA
c-Fos_forward	CGGAGGAGGGAGCTGACA
c-Fos_reverse	CTGCAACGCAGACTTCTCATCT
CyclophilinA_forward	CAAATGCTGGACCAAACACAA
CyclophilinA_reverse	GCCATCCAGCCATTCAGTCT
Egr1_forward	GCCGAGCGAACAACCCTA
Egr1_reverse	TTCAGAGCGATGTCAGAAAAG
Egr4_forward	CTTGCTGCCGGACCTCTACT
Egr4_reverse	AAAACGCCTCCGGAAAGG
Fosl2_forward	ACCAAATGTCTGTAATGACCCAGTAC
Fosl2_reverse	CCCATACCCTCTGTCAAAATCTG
Npas4_forward	CTGTCCTACCTGCACATCATGAGT
Npas4_reverse	GGAGTGCCTCCAGCAAAGAA
Nr4a3_forward	CCATCGCCACCCAATAGG
Nr4a3_reverse	CGCACACGGCACATGTG
β-actin_forward	GCTTCTTTGCAGCTCCTTCGT
β-actin_reverse	ATATCGTCATCCATGGCGAAC
